# Supplementary material for: Tris(ethyl­enediamine)­cobalt(III) diformatodioxalatoindate(III) dihydrate
Source: Acta Crystallogr Sect E Struct Rep Online. 2011 Apr 13;67(Pt 5):m579–80. doi: 10.1107/S1600536811013109 (PMC3089116; doi:10.1107/S1600536811013109)
Supplement: Supplementary file 1 [file e-67-0m579-sup1.cif]

##############################################################################
#                                                                            #
# This CIF contains the data in a paper accepted for publication in          #
# Acta Crystallographica Section E. It conforms to the requirements of       #
# Notes for Authors for Acta Crystallographica Section E, and has been       #
# peer reviewed under the auspices of the IUCr Commission on Journals.       #
#                                                                            #
# Full details of the Crystallographic Information File format               #
# are given in the paper "The Crystallographic Information File (CIF):       #
# a New Standard Archive File for Crystallography" by S. R. Hall, F. H.      #
# Allen and I. D. Brown [Acta Cryst. (1991), A47, 655-685].                  #
#                                                                            #
# The current version of the core CIF dictionary is obtainable from          #
# ftp://ftp.iucr.org/pub/cif_core.dic.                                       #
#                                                                            #
# Software is freely available for graphical display of the structure(s)     #
# in this CIF. For information consult the CIF software page                 #
# http://www.iucr.org/resources/cif/software.                                #
#                                                                            #
# This file may be used for bona fide research purposes within the           #
# scientific community so long as proper attribution is given to the journal # 
# article from which it was obtained.                                        #
#                                                                            #
##############################################################################
data_I
_audit_creation_method     SHELXL-97
_chemical_name_systematic
;
Tris(ethylenediamine)cobalt(III) diformatodioxalatoindate(III) dihydrate
;
_chemical_name_common     ?
_chemical_formula_moiety     '[C6 H24 Co N6] 3+, [C6 H2 In O12] 3-, 2(H2 O)'
_chemical_formula_sum     'C12 H30 Co In N6 O14'
_chemical_formula_iupac     '[Co (C2 H8 N2)3] [In (C H O2)2 (C2 O4)2] , 2H2 O'
_chemical_formula_weight     656.17
_chemical_melting_point     ?
_symmetry_cell_setting     triclinic
_symmetry_space_group_name_H-M     'P -1'
loop_
    _symmetry_equiv_pos_as_xyz
    'x, y, z'
    '-x, -y, -z'
_cell_length_a     8.2048(16)
_cell_length_b     12.016(2)
_cell_length_c     12.052(2)
_cell_angle_alpha     79.09(3)
_cell_angle_beta     81.45(3)
_cell_angle_gamma     88.43(3)
_cell_volume     1153.7(4)
_cell_formula_units_Z     2
_cell_measurement_reflns_used     11095
_cell_measurement_theta_min     3.05
_cell_measurement_theta_max     27.47
_cell_measurement_temperature     293(2)
_exptl_crystal_description     'block'
_exptl_crystal_colour     'yellow'
_exptl_crystal_size_max     0.2
_exptl_crystal_size_mid     0.18
_exptl_crystal_size_min     0.15
_exptl_crystal_density_diffrn     1.889
_exptl_crystal_density_meas     ?
_exptl_crystal_density_method     'not measured'
_exptl_crystal_F_000     664
_exptl_absorpt_coefficient_mu     1.798
_exptl_absorpt_correction_type     multi-scan
_exptl_absorpt_process_details     '(CrystalClear; Rigaku/MSC, 2002)'
_exptl_absorpt_correction_T_min     0.6860
_exptl_absorpt_correction_T_max     1
_exptl_special_details
;
;
_diffrn_ambient_temperature     293(2)
_diffrn_radiation_type     MoK\a
_diffrn_radiation_wavelength     0.71073
_diffrn_radiation_source     'fine-focus sealed tube'
_diffrn_radiation_monochromator     graphite
_diffrn_measurement_device_type     'Rigaku R-AXIS RAPID-S'
_diffrn_measurement_method     '\w scans'
_diffrn_detector_area_resol_mean     ?
_diffrn_reflns_number     12132
_diffrn_reflns_av_R_equivalents     0.0835
_diffrn_reflns_av_sigmaI/netI     0.1070
_diffrn_reflns_theta_min     3.05
_diffrn_reflns_theta_max     27.47
_diffrn_reflns_theta_full     27.47
_diffrn_measured_fraction_theta_max     0.992
_diffrn_measured_fraction_theta_full     0.992
_diffrn_reflns_limit_h_min     -10
_diffrn_reflns_limit_h_max     10
_diffrn_reflns_limit_k_min     -15
_diffrn_reflns_limit_k_max     15
_diffrn_reflns_limit_l_min     -15
_diffrn_reflns_limit_l_max     15
_diffrn_standards_number     0
_diffrn_standards_interval_count     0
_diffrn_standards_interval_time     0
_diffrn_standards_decay_%     0
_refine_special_details
;
Refinement of <i>F</i>^2^ against ALL reflections. The weighted <i>R</i>-factor
<i>wR</i> and goodness of fit <i>S</i> are based on <i>F</i>^2^, conventional
<i>R</i>-factors <i>R</i> are based on <i>F</i>, with <i>F</i> set to zero for
negative <i>F</i>^2^. The threshold expression of <i>F</i>^2^ >
\s(<i>F</i>^2^) is used only for calculating <i>R</i>-factors(gt) <i>etc</i>.
and is not relevant to the choice of reflections for refinement.
<i>R</i>-factors based on <i>F</i>^2^ are statistically about twice as large
as those based on <i>F</i>, and <i>R</i>- factors based on ALL data will be
even larger.
;
_reflns_number_total     5263
_reflns_number_gt     3963
_reflns_threshold_expression     >2sigma(I)
_refine_ls_structure_factor_coef     Fsqd
_refine_ls_matrix_type     full
_refine_ls_R_factor_all     0.0834
_refine_ls_R_factor_gt     0.0598
_refine_ls_wR_factor_gt     0.1504
_refine_ls_wR_factor_ref     0.1682
_refine_ls_goodness_of_fit_ref     1.047
_refine_ls_restrained_S_all     1.047
_refine_ls_number_reflns     5263
_refine_ls_number_parameters     311
_refine_ls_number_restraints     0
_refine_ls_hydrogen_treatment     constr
_refine_ls_weighting_scheme     calc
_refine_ls_weighting_details
         'calc w=1/[\s^2^(Fo^2^)+(0.0731P)^2^+0.3428P] where P=(Fo^2^+2Fc^2^)/3'
_atom_sites_solution_hydrogens     geom
_atom_sites_solution_primary     direct
_atom_sites_solution_secondary     difmap
_refine_ls_shift/su_max     0.002
_refine_ls_shift/su_mean     0.000
_refine_diff_density_max     1.008
_refine_diff_density_min     -1.126
_refine_ls_extinction_method     none
_refine_ls_extinction_coef     ?
loop_
    _atom_type_symbol
    _atom_type_description
    _atom_type_scat_dispersion_real
    _atom_type_scat_dispersion_imag
    _atom_type_scat_source
    'C' 'C' 0.0033 0.0016
                         'International Tables Vol C Tables 4.2.6.8 and 6.1.1.4'
    'H' 'H' 0.0000 0.0000
                         'International Tables Vol C Tables 4.2.6.8 and 6.1.1.4'
    'N' 'N' 0.0061 0.0033
                         'International Tables Vol C Tables 4.2.6.8 and 6.1.1.4'
    'O' 'O' 0.0106 0.0060
                         'International Tables Vol C Tables 4.2.6.8 and 6.1.1.4'
    'Co' 'Co' 0.3494 0.9721
                         'International Tables Vol C Tables 4.2.6.8 and 6.1.1.4'
    'In' 'In' -0.7276 1.3100
                         'International Tables Vol C Tables 4.2.6.8 and 6.1.1.4'
_computing_data_collection     'RAPID-AUTO (Rigaku, 1998)'
_computing_cell_refinement     'RAPID-AUTO (Rigaku, 1998)'
_computing_data_reduction     'CrystalClear (Rigaku/MSC, 2002)'
_computing_structure_solution     'SHELXS97 (Sheldrick,2008)'
_computing_structure_refinement     'SHELXL97 (Sheldrick, 2008)'
_computing_molecular_graphics     'SHELXTL (Sheldrick, 2008)'
_computing_publication_material     'SHELXL97 (Sheldrick, 2008)'
loop_
    _atom_site_type_symbol
    _atom_site_label
    _atom_site_fract_x
    _atom_site_fract_y
    _atom_site_fract_z
    _atom_site_U_iso_or_equiv
    _atom_site_adp_type
    _atom_site_calc_flag
    _atom_site_refinement_flags
    _atom_site_occupancy
    _atom_site_symmetry_multiplicity
    _atom_site_disorder_assembly
    _atom_site_disorder_group
    In In1 0.74015(5) 0.84824(3) 0.22384(3) 0.03043(16) Uani d . 1 1 . .
    Co Co1 0.91881(8) 0.71299(6) 0.70020(6) 0.02243(19) Uani d . 1 1 . .
    O O1 0.7451(5) 0.7212(3) 0.3813(3) 0.0322(9) Uani d . 1 1 . .
    O O2 0.7964(6) 0.5351(3) 0.4313(3) 0.0427(11) Uani d . 1 1 . .
    O O3 0.6793(5) 0.6899(3) 0.1777(3) 0.0311(9) Uani d . 1 1 . .
    O O4 0.7309(5) 0.5043(3) 0.2225(3) 0.0332(9) Uani d . 1 1 . .
    O O5 0.4826(5) 0.8852(4) 0.2719(4) 0.0393(10) Uani d . 1 1 . .
    O O6 0.3200(5) 1.0247(4) 0.3203(4) 0.0456(11) Uani d . 1 1 . .
    O O7 0.7497(5) 0.9860(3) 0.3147(4) 0.0343(9) Uani d . 1 1 . .
    O O8 0.5935(5) 1.1319(4) 0.3600(4) 0.0507(12) Uani d . 1 1 . .
    O O9 1.0041(5) 0.8544(4) 0.1954(4) 0.0500(12) Uani d . 1 1 . .
    O O10 1.0526(6) 0.6669(4) 0.2194(4) 0.0539(13) Uani d . 1 1 . .
    O O11 0.7412(7) 0.9122(5) 0.0455(4) 0.0629(15) Uani d . 1 1 . .
    O O12 0.6375(8) 1.0792(5) 0.0718(5) 0.0687(16) Uani d . 1 1 . .
    N N1 0.9683(6) 0.8481(4) 0.7639(4) 0.0351(12) Uani d . 1 1 . .
    H H1A 1.0430 0.8927 0.7141 0.080 Uiso calc . 1 1 . .
    H H1B 0.8760 0.8887 0.7769 0.080 Uiso calc . 1 1 . .
    N N2 0.9620(6) 0.6240(5) 0.8484(4) 0.0360(12) Uani d . 1 1 . .
    H H2A 0.8827 0.5714 0.8749 0.080 Uiso calc . 1 1 . .
    H H2B 1.0592 0.5880 0.8388 0.080 Uiso calc . 1 1 . .
    N N3 0.6829(6) 0.7226(4) 0.7557(4) 0.0343(11) Uani d . 1 1 . .
    H H3A 0.6647 0.7027 0.8324 0.080 Uiso calc . 1 1 . .
    H H3B 0.6474 0.7941 0.7362 0.080 Uiso calc . 1 1 . .
    N N4 0.8610(6) 0.5716(4) 0.6530(4) 0.0336(11) Uani d . 1 1 . .
    H H4A 0.8704 0.5827 0.5764 0.080 Uiso calc . 1 1 . .
    H H4B 0.9314 0.5162 0.6759 0.080 Uiso calc . 1 1 . .
    N N5 1.1499(6) 0.7020(4) 0.6257(4) 0.0307(11) Uani d . 1 1 . .
    H H5A 1.2164 0.7433 0.6552 0.080 Uiso calc . 1 1 . .
    H H5B 1.1837 0.6294 0.6383 0.080 Uiso calc . 1 1 . .
    N N6 0.8846(6) 0.8113(4) 0.5550(4) 0.0342(11) Uani d . 1 1 . .
    H H6A 0.8290 0.7732 0.5151 0.080 Uiso calc . 1 1 . .
    H H6B 0.8245 0.8722 0.5692 0.080 Uiso calc . 1 1 . .
    C C1 1.0354(12) 0.8056(8) 0.8742(6) 0.072(3) Uani d . 1 1 . .
    H H1C 1.1543 0.7986 0.8582 0.080 Uiso calc . 1 1 . .
    H H1D 1.0109 0.8604 0.9241 0.080 Uiso calc . 1 1 . .
    C C2 0.9658(11) 0.6976(7) 0.9314(7) 0.067(2) Uani d . 1 1 . .
    H H2C 0.8548 0.7081 0.9688 0.080 Uiso calc . 1 1 . .
    H H2D 1.0315 0.6629 0.9893 0.080 Uiso calc . 1 1 . .
    C C3 0.5917(7) 0.6445(6) 0.7038(6) 0.0427(16) Uani d . 1 1 . .
    H H3C 0.5784 0.6795 0.6262 0.080 Uiso calc . 1 1 . .
    H H3D 0.4832 0.6283 0.7477 0.080 Uiso calc . 1 1 . .
    C C4 0.6898(7) 0.5366(5) 0.7039(5) 0.0371(14) Uani d . 1 1 . .
    H H4C 0.6872 0.4946 0.7813 0.080 Uiso calc . 1 1 . .
    H H4D 0.6452 0.4892 0.6590 0.080 Uiso calc . 1 1 . .
    C C5 1.1587(7) 0.7451(5) 0.5007(5) 0.0359(14) Uani d . 1 1 . .
    H H5C 1.1213 0.6875 0.4637 0.080 Uiso calc . 1 1 . .
    H H5D 1.2711 0.7656 0.4667 0.080 Uiso calc . 1 1 . .
    C C6 1.0470(8) 0.8487(5) 0.4871(5) 0.0369(14) Uani d . 1 1 . .
    H H6C 1.0917 0.9098 0.5157 0.080 Uiso calc . 1 1 . .
    H H6D 1.0360 0.8749 0.4074 0.080 Uiso calc . 1 1 . .
    C C7 0.7596(7) 0.6186(5) 0.3633(5) 0.0296(12) Uani d . 1 1 . .
    C C8 0.7208(6) 0.6011(4) 0.2445(4) 0.0235(11) Uani d . 1 1 . .
    C C9 0.4559(7) 0.9783(5) 0.3048(5) 0.0351(14) Uani d . 1 1 . .
    C C10 0.6120(7) 1.0395(5) 0.3296(5) 0.0351(14) Uani d . 1 1 . .
    C C11 1.0973(8) 0.7662(7) 0.2032(6) 0.0447(16) Uani d . 1 1 . .
    H H11A 1.2100 0.7789 0.1957 0.080 Uiso calc . 1 1 . .
    C C12 0.6927(10) 1.0096(7) 0.0090(7) 0.057(2) Uani d . 1 1 . .
    H H12A 0.6974 1.0326 -0.0696 0.080 Uiso calc . 1 1 . .
    O O2W 0.5103(6) 0.2921(4) 0.0086(4) 0.0538(15) Uani d . 1 1 . .
    H H2WA 0.482 0.2861 -0.028 0.080 Uiso calc . 1 1 . .
    H H2WB 0.531 0.251 0.030 0.080 Uiso calc . 1 1 . .
    O O1W 0.7148(6) 0.4807(5) -0.0054(4) 0.0612(16) Uani d . 1 1 . .
    H H1WA 0.668 0.422 -0.0017 0.080 Uiso calc . 1 1 . .
    H H1WB 0.6890 0.4882 0.060 0.080 Uiso calc . 1 1 . .
loop_
    _atom_site_aniso_label
    _atom_site_aniso_U_11
    _atom_site_aniso_U_22
    _atom_site_aniso_U_33
    _atom_site_aniso_U_12
    _atom_site_aniso_U_13
    _atom_site_aniso_U_23
    In1 0.0318(3) 0.0236(3) 0.0380(3) 0.00444(17) -0.01046(18) -0.00754(18)
    Co1 0.0216(4) 0.0219(4) 0.0252(4) 0.0017(3) -0.0058(3) -0.0063(3)
    O1 0.042(2) 0.025(2) 0.031(2) 0.0068(18) -0.0109(18) -0.0073(17)
    O2 0.068(3) 0.030(2) 0.031(2) 0.011(2) -0.019(2) 0.0007(18)
    O3 0.043(2) 0.022(2) 0.032(2) 0.0033(18) -0.0167(18) -0.0064(17)
    O4 0.043(2) 0.021(2) 0.037(2) -0.0027(18) -0.0084(18) -0.0067(17)
    O5 0.027(2) 0.030(2) 0.066(3) 0.0050(18) -0.013(2) -0.020(2)
    O6 0.030(2) 0.035(2) 0.075(3) 0.0086(19) -0.007(2) -0.019(2)
    O7 0.028(2) 0.025(2) 0.052(3) 0.0011(17) -0.0104(18) -0.0103(19)
    O8 0.045(3) 0.038(3) 0.082(4) 0.006(2) -0.019(2) -0.037(3)
    O9 0.029(2) 0.051(3) 0.065(3) 0.003(2) -0.001(2) -0.002(2)
    O10 0.044(3) 0.050(3) 0.064(3) 0.008(2) -0.001(2) -0.008(3)
    O11 0.080(4) 0.052(3) 0.049(3) 0.007(3) -0.019(3) 0.015(3)
    O12 0.094(4) 0.049(3) 0.066(4) -0.001(3) -0.037(3) 0.002(3)
    N1 0.029(3) 0.037(3) 0.044(3) 0.000(2) -0.006(2) -0.019(2)
    N2 0.036(3) 0.043(3) 0.031(3) 0.003(2) -0.009(2) -0.009(2)
    N3 0.032(3) 0.033(3) 0.041(3) 0.001(2) -0.007(2) -0.012(2)
    N4 0.034(3) 0.032(3) 0.037(3) 0.002(2) -0.008(2) -0.008(2)
    N5 0.028(2) 0.026(3) 0.037(3) 0.003(2) -0.004(2) -0.007(2)
    N6 0.039(3) 0.024(3) 0.040(3) 0.003(2) -0.013(2) -0.004(2)
    C1 0.111(7) 0.073(6) 0.038(4) -0.031(5) -0.019(4) -0.012(4)
    C2 0.097(7) 0.065(5) 0.050(5) 0.013(5) -0.037(4) -0.024(4)
    C3 0.029(3) 0.051(4) 0.053(4) -0.009(3) -0.010(3) -0.017(3)
    C4 0.034(3) 0.034(3) 0.042(4) -0.007(3) -0.002(3) -0.006(3)
    C5 0.039(3) 0.034(3) 0.033(3) -0.001(3) -0.002(3) -0.002(3)
    C6 0.045(4) 0.032(3) 0.031(3) -0.006(3) -0.003(3) -0.001(3)
    C7 0.033(3) 0.025(3) 0.032(3) 0.005(2) -0.007(2) -0.008(2)
    C8 0.026(3) 0.023(3) 0.022(3) -0.001(2) -0.006(2) -0.005(2)
    C9 0.030(3) 0.030(3) 0.048(4) 0.002(3) -0.008(3) -0.013(3)
    C10 0.030(3) 0.028(3) 0.048(4) -0.001(3) -0.012(3) -0.005(3)
    C11 0.027(3) 0.056(5) 0.046(4) 0.007(3) -0.003(3) 0.001(3)
    C12 0.057(5) 0.060(5) 0.046(4) -0.008(4) -0.015(4) 0.012(4)
    O2W 0.076(4) 0.049(3) 0.046(3) 0.009(3) -0.028(2) -0.018(2)
    O1W 0.066(3) 0.078(4) 0.038(3) -0.022(3) 0.005(2) -0.013(3)
_geom_special_details
;
All e.s.d.'s (except the e.s.d. in the dihedral angle between two l.s. planes)
are estimated using the full covariance matrix. The cell e.s.d.'s are taken
into account individually in the estimation of e.s.d.'s in distances, angles
and torsion angles; correlations between e.s.d.'s in cell parameters are only
used when they are defined by crystal symmetry. An approximate (isotropic)
treatment of cell e.s.d.'s is used for estimating e.s.d.'s involving l.s.
planes.
;
loop_
    _geom_bond_atom_site_label_1
    _geom_bond_atom_site_label_2
    _geom_bond_site_symmetry_2
    _geom_bond_distance
    _geom_bond_publ_flag
    In1 O11 . 2.140(5) ?
    In1 O9 . 2.143(4) ?
    In1 O7 . 2.160(4) ?
    In1 O5 . 2.164(4) ?
    In1 O3 . 2.171(4) ?
    In1 O1 . 2.203(4) ?
    Co1 N3 . 1.960(5) ?
    Co1 N6 . 1.970(5) ?
    Co1 N2 . 1.976(5) ?
    Co1 N4 . 1.981(5) ?
    Co1 N5 . 1.986(5) ?
    Co1 N1 . 1.997(5) ?
    O1 C7 . 1.292(7) ?
    O2 C7 . 1.230(7) ?
    O3 C8 . 1.280(6) ?
    O4 C8 . 1.239(6) ?
    O5 C9 . 1.259(7) ?
    O6 C9 . 1.238(7) ?
    O7 C10 . 1.290(7) ?
    O8 C10 . 1.232(7) ?
    O9 C11 . 1.286(8) ?
    O10 C11 . 1.229(8) ?
    O11 C12 . 1.247(9) ?
    O12 C12 . 1.262(10) ?
    N1 C1 . 1.509(9) ?
    N1 H1A . 0.9000 ?
    N1 H1B . 0.9000 ?
    N2 C2 . 1.459(9) ?
    N2 H2A . 0.9000 ?
    N2 H2B . 0.9000 ?
    N3 C3 . 1.493(8) ?
    N3 H3A . 0.9000 ?
    N3 H3B . 0.9000 ?
    N4 C4 . 1.485(7) ?
    N4 H4A . 0.9000 ?
    N4 H4B . 0.9000 ?
    N5 C5 . 1.489(8) ?
    N5 H5A . 0.9000 ?
    N5 H5B . 0.9000 ?
    N6 C6 . 1.489(8) ?
    N6 H6A . 0.9000 ?
    N6 H6B . 0.9000 ?
    C1 C2 . 1.439(11) ?
    C1 H1C . 0.9700 ?
    C1 H1D . 0.9700 ?
    C2 H2C . 0.9700 ?
    C2 H2D . 0.9700 ?
    C3 C4 . 1.507(9) ?
    C3 H3C . 0.9700 ?
    C3 H3D . 0.9700 ?
    C4 H4C . 0.9700 ?
    C4 H4D . 0.9700 ?
    C5 C6 . 1.524(8) ?
    C5 H5C . 0.9700 ?
    C5 H5D . 0.9700 ?
    C6 H6C . 0.9700 ?
    C6 H6D . 0.9700 ?
    C7 C8 . 1.565(7) ?
    C9 C10 . 1.587(8) ?
    C11 H11A . 0.9300 ?
    C12 H12A . 0.9300 ?
    O2W H2WA . 0.5459 ?
    O2W H2WB . 0.5460 ?
    O1W H1WA . 0.8043 ?
    O1W H1WB . 0.8031 ?
loop_
    _geom_angle_atom_site_label_1
    _geom_angle_atom_site_label_2
    _geom_angle_atom_site_label_3
    _geom_angle_site_symmetry_1
    _geom_angle_site_symmetry_3
    _geom_angle
    _geom_angle_publ_flag
    O11 In1 O9 . . 88.9(2) ?
    O11 In1 O7 . . 110.48(19) ?
    O9 In1 O7 . . 86.65(17) ?
    O11 In1 O5 . . 94.8(2) ?
    O9 In1 O5 . . 163.60(18) ?
    O7 In1 O5 . . 77.07(15) ?
    O11 In1 O3 . . 82.94(18) ?
    O9 In1 O3 . . 104.71(18) ?
    O7 In1 O3 . . 162.86(16) ?
    O5 In1 O3 . . 91.61(16) ?
    O11 In1 O1 . . 157.73(19) ?
    O9 In1 O1 . . 90.38(17) ?
    O7 In1 O1 . . 91.69(15) ?
    O5 In1 O1 . . 92.12(16) ?
    O3 In1 O1 . . 75.71(14) ?
    N3 Co1 N6 . . 89.5(2) ?
    N3 Co1 N2 . . 91.9(2) ?
    N6 Co1 N2 . . 175.7(2) ?
    N3 Co1 N4 . . 85.3(2) ?
    N6 Co1 N4 . . 94.4(2) ?
    N2 Co1 N4 . . 89.8(2) ?
    N3 Co1 N5 . . 173.0(2) ?
    N6 Co1 N5 . . 85.1(2) ?
    N2 Co1 N5 . . 93.7(2) ?
    N4 Co1 N5 . . 90.6(2) ?
    N3 Co1 N1 . . 91.9(2) ?
    N6 Co1 N1 . . 90.6(2) ?
    N2 Co1 N1 . . 85.3(2) ?
    N4 Co1 N1 . . 174.2(2) ?
    N5 Co1 N1 . . 92.7(2) ?
    C7 O1 In1 . . 113.2(3) ?
    C8 O3 In1 . . 114.3(3) ?
    C9 O5 In1 . . 114.6(4) ?
    C10 O7 In1 . . 113.9(4) ?
    C11 O9 In1 . . 124.1(5) ?
    C12 O11 In1 . . 122.2(5) ?
    C1 N1 Co1 . . 107.6(4) ?
    C1 N1 H1A . . 110.2 ?
    Co1 N1 H1A . . 110.2 ?
    C1 N1 H1B . . 110.2 ?
    Co1 N1 H1B . . 110.2 ?
    H1A N1 H1B . . 108.5 ?
    C2 N2 Co1 . . 110.7(4) ?
    C2 N2 H2A . . 109.5 ?
    Co1 N2 H2A . . 109.5 ?
    C2 N2 H2B . . 109.5 ?
    Co1 N2 H2B . . 109.5 ?
    H2A N2 H2B . . 108.1 ?
    C3 N3 Co1 . . 108.8(4) ?
    C3 N3 H3A . . 109.9 ?
    Co1 N3 H3A . . 109.9 ?
    C3 N3 H3B . . 109.9 ?
    Co1 N3 H3B . . 109.9 ?
    H3A N3 H3B . . 108.3 ?
    C4 N4 Co1 . . 110.4(4) ?
    C4 N4 H4A . . 109.6 ?
    Co1 N4 H4A . . 109.6 ?
    C4 N4 H4B . . 109.6 ?
    Co1 N4 H4B . . 109.6 ?
    H4A N4 H4B . . 108.1 ?
    C5 N5 Co1 . . 109.0(4) ?
    C5 N5 H5A . . 109.9 ?
    Co1 N5 H5A . . 109.9 ?
    C5 N5 H5B . . 109.9 ?
    Co1 N5 H5B . . 109.9 ?
    H5A N5 H5B . . 108.3 ?
    C6 N6 Co1 . . 109.6(4) ?
    C6 N6 H6A . . 109.8 ?
    Co1 N6 H6A . . 109.8 ?
    C6 N6 H6B . . 109.8 ?
    Co1 N6 H6B . . 109.8 ?
    H6A N6 H6B . . 108.2 ?
    C2 C1 N1 . . 111.7(6) ?
    C2 C1 H1C . . 109.3 ?
    N1 C1 H1C . . 109.3 ?
    C2 C1 H1D . . 109.3 ?
    N1 C1 H1D . . 109.3 ?
    H1C C1 H1D . . 107.9 ?
    C1 C2 N2 . . 109.6(6) ?
    C1 C2 H2C . . 109.8 ?
    N2 C2 H2C . . 109.8 ?
    C1 C2 H2D . . 109.8 ?
    N2 C2 H2D . . 109.8 ?
    H2C C2 H2D . . 108.2 ?
    N3 C3 C4 . . 108.0(5) ?
    N3 C3 H3C . . 110.1 ?
    C4 C3 H3C . . 110.1 ?
    N3 C3 H3D . . 110.1 ?
    C4 C3 H3D . . 110.1 ?
    H3C C3 H3D . . 108.4 ?
    N4 C4 C3 . . 106.1(5) ?
    N4 C4 H4C . . 110.5 ?
    C3 C4 H4C . . 110.5 ?
    N4 C4 H4D . . 110.5 ?
    C3 C4 H4D . . 110.5 ?
    H4C C4 H4D . . 108.7 ?
    N5 C5 C6 . . 106.6(5) ?
    N5 C5 H5C . . 110.4 ?
    C6 C5 H5C . . 110.4 ?
    N5 C5 H5D . . 110.4 ?
    C6 C5 H5D . . 110.4 ?
    H5C C5 H5D . . 108.6 ?
    N6 C6 C5 . . 105.9(5) ?
    N6 C6 H6C . . 110.6 ?
    C5 C6 H6C . . 110.6 ?
    N6 C6 H6D . . 110.6 ?
    C5 C6 H6D . . 110.6 ?
    H6C C6 H6D . . 108.7 ?
    O2 C7 O1 . . 126.1(5) ?
    O2 C7 C8 . . 118.4(5) ?
    O1 C7 C8 . . 115.5(5) ?
    O4 C8 O3 . . 125.3(5) ?
    O4 C8 C7 . . 118.6(5) ?
    O3 C8 C7 . . 116.1(4) ?
    O6 C9 O5 . . 125.9(6) ?
    O6 C9 C10 . . 118.0(5) ?
    O5 C9 C10 . . 116.1(5) ?
    O8 C10 O7 . . 125.8(5) ?
    O8 C10 C9 . . 118.9(5) ?
    O7 C10 C9 . . 115.3(5) ?
    O10 C11 O9 . . 126.7(6) ?
    O10 C11 H11A . . 116.7 ?
    O9 C11 H11A . . 116.7 ?
    O11 C12 O12 . . 124.2(7) ?
    O11 C12 H12A . . 117.9 ?
    O12 C12 H12A . . 117.9 ?
    H2WA O2W H2WB . . 109.4 ?
    H1WA O1W H1WB . . 98.5 ?
loop_
    _geom_hbond_atom_site_label_D
    _geom_hbond_atom_site_label_H
    _geom_hbond_atom_site_label_A
    _geom_hbond_site_symmetry_A
    _geom_hbond_distance_DH
    _geom_hbond_distance_HA
    _geom_hbond_distance_DA
    _geom_hbond_angle_DHA
    N1 H1A O7 2_776 0.90 2.22 3.019(7) 148
    N1 H1B O6 2_676 0.90 2.25 2.981(7) 139
    N2 H2A O1W 1_556 0.90 2.02 2.857(7) 155
    N2 H2B O4 2_766 0.90 2.14 3.017(6) 166
    N3 H3A O2W 2_666 0.90 2.23 3.017(7) 146
    N3 H3B O6 2_676 0.90 2.17 3.002(7) 154
    N3 H3B O8 2_676 0.90 2.50 3.153(7) 130
    N4 H4A O2 . 0.90 2.11 2.915(6) 148
    N4 H4B O10 2_766 0.90 2.33 3.102(7) 144
    N4 H4B O2 2_766 0.90 2.53 3.166(7) 128
    N5 H5A O8 2_776 0.90 2.16 2.986(6) 153
    N5 H5B O4 2_766 0.90 2.27 3.022(6) 141
    N5 H5B O2 2_766 0.90 2.28 3.060(6) 145
    N6 H6A O1 . 0.90 2.05 2.917(7) 161
    N6 H6B O6 2_676 0.90 2.19 3.024(7) 154
    O2W H2WA O3 2_665 0.55 2.36 2.889(6) 163
    O2W H2WB O12 1_545 0.55 2.22 2.751(7) 166
    O1W H1WA O2W . 0.80 2.03 2.821(7) 169
    O1W H1WB O4 . 0.80 2.09 2.836(6) 156
data_global
_journal_date_recd_electronic     2011-03-29
_journal_date_accepted     2011-04-07
_journal_name_full     'Acta Crystallographica, Section E'
_journal_year     2011
_journal_volume     67
_journal_issue      5
_journal_page_first     m579
_journal_page_last     m580
_journal_paper_category     QM
_journal_coeditor_code     CV5068
_publ_contact_author_name     'Qinhe Pan'
_publ_contact_author_address
;
Department of Materials and Chemical Engineering, Ministry of Education Key
Laboratory of Application Technology of Hainan Superior Resources Chemical
Materials, Hainan University, Haikou 570228, Hainan Province, China
;
_publ_contact_author_email     'panqinhe@163.com'
_publ_contact_author_fax     '+86-898-66193342'
_publ_contact_author_phone     '+86-898-66193342'
_publ_section_title
;
Tris(ethylenediamine)cobalt(III) diformatodioxalatoindate(III) dihydrate
;
loop_
    _publ_author_name
    _publ_author_footnote
    _publ_author_address
    'Tong, Juying' .
;
School of Materials Science and Engineering, Shanghai University,
Shanghai 201800, People's Republic of China
;
    'Pan, Qinhe' .
;
Department of Materials and Chemical Engineering,
Ministry of Education Key Laboratory of Application Technology of Hainan
Superior Resources Chemical Materials,
Hainan University, Haikou 570228, Hainan Province,
People's Republic of China
;
_publ_section_synopsis     .
