# Supplementary material for: Tris(ethyl­enediamine)­cobalt(III) diformatodioxalatoindate(III) dihydrate
Source: Acta Crystallogr Sect E Struct Rep Online. 2011 Apr 13;67(Pt 5):m579–80. doi: 10.1107/S1600536811013109 (PMC3089116; doi:10.1107/S1600536811013109)
Supplement: Supplementary file 2 [file e-67-0m579-Isup2.hkl]

# 
# h,k,l, Fc-squared, Fo-squared, sigma(Fo-squared) and status flag 
# 
data_I
_shelx_title ' a in P-1' 
_shelx_refln_list_code          4 
_shelx_F_calc_maximum      223.52 
_exptl_crystal_F_000       664.00 
_reflns_d_resolution_high  0.7703 
 
loop_ 
 _symmetry_equiv_pos_as_xyz 
 'x, y, z' 
 '-x, -y, -z' 
 
_cell_length_a     8.2048 
_cell_length_b    12.0157 
_cell_length_c    12.0522 
_cell_angle_alpha  79.088 
_cell_angle_beta   81.452 
_cell_angle_gamma  88.430 
 
_shelx_F_squared_multiplier     1.000 
 
loop_ 
 _refln_index_h 
 _refln_index_k 
 _refln_index_l 
 _refln_F_squared_calc 
 _refln_F_squared_meas 
 _refln_F_squared_sigma 
 _refln_observed_status 
   2   0   0     6998.26     6666.03    306.33 o 
   3   0   0     4476.47     4435.26    146.45 o 
   4   0   0     6793.38     7502.43    299.28 o 
   5   0   0     3876.40     3676.69    158.47 o 
   6   0   0     3617.54     2686.58    323.26 o 
   7   0   0       88.48       65.76     19.70 o 
   8   0   0      349.77      269.57     47.67 o 
   9   0   0      296.59      287.15     50.42 o 
  10   0   0      101.47      174.40     55.12 o 
 -10   1   0      353.93      349.60     78.95 o 
  -9   1   0        0.65        3.89     17.76 o 
  -8   1   0      370.54      322.55     54.09 o 
  -7   1   0      844.78      909.88    100.11 o 
  -6   1   0      909.67     1034.78     93.57 o 
  -5   1   0     4337.29     4191.74    294.26 o 
  -4   1   0    10330.72    10783.57    656.26 o 
  -3   1   0     1709.40     1604.29    143.24 o 
  -2   1   0        3.12       -0.44      0.85 o 
  -1   1   0     8090.16     8046.73    338.73 o 
   1   1   0    33094.07    29456.16    605.16 o 
   2   1   0      109.97       90.03     12.80 o 
   3   1   0     7198.83     7316.95    271.64 o 
   4   1   0      855.73      843.04     50.83 o 
   5   1   0     2791.46     2749.38    134.34 o 
   6   1   0        2.75        9.66      8.33 o 
   7   1   0     1860.22     1833.33    176.29 o 
   8   1   0      487.82      513.84     70.34 o 
   9   1   0        5.02      -10.74     21.87 o 
  10   1   0       11.49       28.69     28.14 o 
 -10   2   0       14.14        1.47     25.47 o 
  -9   2   0      799.10      996.07    132.87 o 
  -8   2   0      255.65      244.60     49.99 o 
  -7   2   0      124.41       97.65     43.11 o 
  -6   2   0       83.22      105.24     23.90 o 
  -5   2   0     3269.46     3269.90    241.39 o 
  -4   2   0      123.03      147.72     20.46 o 
  -3   2   0     7515.42     7620.73    406.27 o 
  -2   2   0     2593.67     2194.17     64.06 o 
  -1   2   0     5985.89     6196.81    170.36 o 
   0   2   0     4990.46     4963.77    155.85 o 
   1   2   0    13995.77    14726.25    374.27 o 
   2   2   0     6429.49     7195.89    289.80 o 
   3   2   0    13735.07    13427.47    530.36 o 
   4   2   0       33.09       33.60     10.41 o 
   5   2   0       73.19       95.67     12.94 o 
   6   2   0     1857.86     2060.41    125.64 o 
   7   2   0     1524.97     1412.59    125.96 o 
   8   2   0      192.27      243.17     53.28 o 
   9   2   0      348.23      363.78     69.84 o 
  10   2   0       23.87        2.91     20.25 o 
 -10   3   0      247.80      285.35     56.18 o 
  -9   3   0      629.63      710.20    104.27 o 
  -8   3   0      235.58      271.33     48.87 o 
  -7   3   0     1038.95     1080.71    110.27 o 
  -6   3   0      137.54      100.22     22.03 o 
  -5   3   0       75.21       72.60     18.62 o 
  -4   3   0     8474.83     8327.84    525.71 o 
  -3   3   0     5034.75     5276.24    170.72 o 
  -2   3   0     9203.69     8277.73    696.14 o 
  -1   3   0      320.84      321.69     14.76 o 
   0   3   0     1077.61     1055.19     82.85 o 
   1   3   0     2023.80     1839.85    116.91 o 
   2   3   0     1721.38     1656.37     66.31 o 
   3   3   0     2949.82     3083.44    136.02 o 
   4   3   0     1931.00     1999.68    122.39 o 
   5   3   0      105.30      116.00     16.15 o 
   6   3   0      765.99      718.70     56.22 o 
   7   3   0      619.10      520.55     46.51 o 
   8   3   0     2536.89     2356.21    231.22 o 
   9   3   0       52.90       76.08     28.46 o 
  10   3   0        8.15       76.39     87.68 o 
 -10   4   0      151.01      151.32     51.31 o 
  -9   4   0      217.05      273.47     59.48 o 
  -8   4   0     2375.48     2445.82    255.68 o 
  -7   4   0       50.45       37.73     25.52 o 
  -6   4   0      774.76      851.68     85.50 o 
  -5   4   0     1127.54      923.15     78.21 o 
  -4   4   0      464.80      421.93     27.98 o 
  -3   4   0      510.19      340.55     44.61 o 
  -2   4   0       59.91      217.99     13.16 o 
  -1   4   0     1358.18     1441.72     62.86 o 
   0   4   0      178.32       37.17     16.00 o 
   1   4   0     1069.31     1084.30     60.52 o 
   2   4   0      196.27      171.87     12.25 o 
   3   4   0     2794.10     2714.33    130.15 o 
   4   4   0     6960.92     8099.39    433.39 o 
   5   4   0      626.99      746.43     53.37 o 
   6   4   0       12.09        2.25      9.16 o 
   7   4   0      699.65      735.18     63.04 o 
   8   4   0       47.97      107.90     25.07 o 
   9   4   0     1159.13     1134.85    143.11 o 
  10   4   0      109.10      142.79     47.54 o 
  -9   5   0      308.18      389.98     69.85 o 
  -8   5   0       55.09       81.44     27.83 o 
  -7   5   0     2213.72     1962.84    230.91 o 
  -6   5   0      433.56      355.48    122.73 o 
  -5   5   0       91.54      107.40     30.68 o 
  -4   5   0       31.49       36.62      8.76 o 
  -3   5   0     2697.05     2704.75    128.87 o 
  -2   5   0       60.93       60.54      8.76 o 
  -1   5   0     2658.97     2947.69    130.78 o 
   0   5   0     5504.15     5817.73    409.46 o 
   1   5   0     1981.64     1885.26    116.50 o 
   2   5   0     1492.72     1465.17     96.27 o 
   3   5   0     3153.37     3284.17    272.04 o 
   4   5   0        0.65        2.11      7.42 o 
   5   5   0     2797.79     2996.90    274.22 o 
   6   5   0       10.12       19.80     12.79 o 
   7   5   0      110.52       90.95     18.18 o 
   8   5   0      711.51      682.75     74.15 o 
   9   5   0      617.20      747.69    123.86 o 
  -9   6   0        0.03       32.58     48.27 o 
  -8   6   0      577.62      424.45     64.55 o 
  -7   6   0     1161.94     1017.86    118.77 o 
  -6   6   0      494.50      463.03     53.57 o 
  -5   6   0     1145.29      913.32    357.74 o 
  -4   6   0      343.04      342.86     24.08 o 
  -3   6   0     2036.08     2424.10    126.52 o 
  -2   6   0     3699.02     3485.32    175.47 o 
  -1   6   0     2741.70     3079.18    149.51 o 
   0   6   0     6433.69     7262.04    321.07 o 
   1   6   0     3493.09     3105.57    726.98 o 
   2   6   0      394.79      366.56     34.01 o 
   3   6   0      767.46      735.26     51.95 o 
   4   6   0     8100.70     7267.13    911.59 o 
   5   6   0      463.95      541.69     59.44 o 
   6   6   0      672.82      690.39     77.19 o 
   7   6   0        0.22       52.43     22.31 o 
   8   6   0       11.46       39.30     30.83 o 
   9   6   0      174.67      159.02     58.62 o 
  -9   7   0       59.32       88.36     35.97 o 
  -8   7   0       80.57       84.01     40.71 o 
  -7   7   0        9.61       43.68     31.21 o 
  -6   7   0     1853.44     1521.56    409.71 o 
  -5   7   0      799.04      953.54    106.05 o 
  -4   7   0     1744.46     1762.87    105.83 o 
  -3   7   0       46.52       42.82      9.55 o 
  -2   7   0      746.99      701.98     44.80 o 
  -1   7   0     3109.93     3302.96    168.65 o 
   0   7   0    13331.10    15002.54    700.69 o 
   1   7   0       52.34       46.38      8.81 o 
   2   7   0      483.48      429.09     31.34 o 
   3   7   0      435.01      470.23     38.05 o 
   4   7   0      917.42     1031.44     72.63 o 
   5   7   0      912.06     1121.74     87.83 o 
   6   7   0      443.06      554.71     58.80 o 
   7   7   0       37.55       61.15     23.07 o 
   8   7   0      127.04      161.26     34.75 o 
   9   7   0       61.28      151.56     65.33 o 
  -8   8   0       57.00      101.50     42.90 o 
  -7   8   0      430.80      335.78     85.96 o 
  -6   8   0      483.37      525.13     72.89 o 
  -5   8   0     2842.11     2220.22   1121.48 o 
  -4   8   0     6429.33     6766.65    813.16 o 
  -3   8   0      500.60      611.04     49.47 o 
  -2   8   0       18.17       33.21      9.69 o 
  -1   8   0     2968.86     2992.73    167.22 o 
   0   8   0      334.31      329.67     24.80 o 
   1   8   0     7539.01     6770.67    731.04 o 
   2   8   0     1179.11     1141.52     97.74 o 
   3   8   0      937.00      885.51     57.27 o 
   4   8   0      212.39      194.37     24.16 o 
   5   8   0     1531.29     1552.00    114.21 o 
   6   8   0        6.09       45.08     31.45 o 
   7   8   0     1012.23     1175.83    147.38 o 
   8   8   0       69.98       63.77     62.95 o 
  -8   9   0        4.44       37.33     31.68 o 
  -7   9   0      122.69       99.38     30.99 o 
  -6   9   0      958.57      802.45    114.00 o 
  -5   9   0     1328.41     1617.78    169.07 o 
  -4   9   0      657.93      669.93     83.80 o 
  -3   9   0     4225.97     4776.54    312.55 o 
  -2   9   0      150.35      192.42     23.22 o 
  -1   9   0       20.46       43.21     13.46 o 
   0   9   0     3653.96     3709.79    293.74 o 
   1   9   0     1991.12     1891.96    109.39 o 
   2   9   0     1444.65     1177.56    107.07 o 
   3   9   0      880.96      867.22     92.16 o 
   4   9   0      356.19      225.85     85.57 o 
   5   9   0        0.48      -16.09     23.54 o 
   6   9   0      787.24      905.57    130.34 o 
   7   9   0       78.03       64.50     35.69 o 
   8   9   0      257.03      169.28     82.00 o 
  -7  10   0       51.98       88.31     40.74 o 
  -6  10   0      138.36       98.60     34.01 o 
  -5  10   0     1450.55     1686.28    198.46 o 
  -4  10   0     1548.51     1820.63    150.51 o 
  -3  10   0      522.21      612.62     62.27 o 
  -2  10   0      307.27      392.58     44.36 o 
  -1  10   0      246.71      214.89     24.18 o 
   0  10   0      149.56      160.44     31.21 o 
   1  10   0      672.64      610.11     75.70 o 
   2  10   0     1503.68     1551.04    151.00 o 
   3  10   0       26.45       23.07     16.68 o 
   4  10   0      193.57      207.39     38.88 o 
   5  10   0       15.01       13.15     25.79 o 
   6  10   0      109.01       78.46     72.08 o 
   7  10   0      311.05      402.33     96.94 o 
  -7  11   0        0.09      -16.69     36.62 o 
  -6  11   0      238.28      161.39     47.01 o 
  -5  11   0      252.54      290.04     55.79 o 
  -4  11   0        8.03       21.04     27.71 o 
  -3  11   0      511.12      473.23     95.46 o 
  -2  11   0      817.45      873.11     75.02 o 
  -1  11   0        0.93       16.43     13.89 o 
   0  11   0       26.79       21.51     20.71 o 
   1  11   0      334.77      298.27     98.92 o 
   2  11   0       13.11       11.10     17.72 o 
   3  11   0     1238.54     1213.58    135.72 o 
   4  11   0      879.48      893.07    126.51 o 
   5  11   0       31.92       63.82     35.38 o 
   6  11   0       57.18       24.58     57.66 o 
   7  11   0      293.91      202.46    154.07 o 
  -6  12   0       24.93      -15.36     31.33 o 
  -5  12   0      294.35      117.31     54.62 o 
  -4  12   0      256.12      247.33     52.11 o 
  -3  12   0     1369.66     1678.15    153.93 o 
  -2  12   0      142.20      154.67     50.70 o 
  -1  12   0      708.72      793.77    161.35 o 
   0  12   0       69.46       97.61     31.74 o 
   1  12   0      133.47      226.65     42.32 o 
   2  12   0     1109.88      770.64    447.93 o 
   3  12   0      647.41      725.74    100.50 o 
   4  12   0      235.50      188.06     57.93 o 
   5  12   0      450.81      485.52     92.19 o 
   6  12   0       23.88       72.20     43.50 o 
  -5  13   0      152.89       53.96     51.58 o 
  -4  13   0      276.83      159.23     75.65 o 
  -3  13   0        5.10       20.21     28.83 o 
  -2  13   0     1722.76     1974.53    240.62 o 
  -1  13   0       20.45       65.10     33.19 o 
   0  13   0      767.67      814.93    110.60 o 
   1  13   0      113.32       81.18     72.87 o 
   2  13   0      187.21      248.66    105.93 o 
   3  13   0      470.61      493.66     82.91 o 
   4  13   0     1076.62      943.53    281.56 o 
   5  13   0       32.12        6.85     53.43 o 
  -4  14   0      336.19      575.55    199.70 o 
  -3  14   0      107.67      175.06     64.59 o 
  -2  14   0      157.05      250.12     77.84 o 
  -1  14   0      922.02     1088.38    162.90 o 
   0  14   0      820.72      967.62    137.80 o 
   1  14   0       44.68      113.47     64.80 o 
   2  14   0       15.10       56.01     32.39 o 
   3  14   0      341.42      137.31    118.89 o 
   4  14   0       11.41        8.55     25.77 o 
  -2  15   0       11.48       75.36     54.75 o 
  -1  15   0      598.78      697.30    135.04 o 
   0  15   0       65.34       57.91     38.09 o 
   1  15   0      752.12      996.89    258.15 o 
   2  15   0       27.48       70.89     50.52 o 
  -1 -15   1      100.77      101.30     56.60 o 
   0 -15   1      111.31       69.31     37.21 o 
   1 -15   1       33.31       13.49     53.96 o 
  -3 -14   1      443.84      273.18    185.94 o 
  -2 -14   1      335.78      325.81    118.63 o 
  -1 -14   1      169.56      100.35     84.64 o 
   0 -14   1      149.98      202.27    110.69 o 
   1 -14   1      212.25      191.11     56.13 o 
   2 -14   1       24.56       83.26     35.62 o 
   3 -14   1      964.22     1154.06    180.92 o 
   4 -14   1      135.05      174.57    107.65 o 
  -5 -13   1       80.22      227.55     81.15 o 
  -4 -13   1        5.46        9.28     34.40 o 
  -3 -13   1      347.28      446.88     79.88 o 
  -2 -13   1      194.93      115.93     36.22 o 
  -1 -13   1     1602.96     1524.82    172.28 o 
   0 -13   1       66.34      100.21     33.93 o 
   1 -13   1      335.16      349.30     73.80 o 
   2 -13   1      114.62      187.08     59.00 o 
   3 -13   1      276.51      374.48     98.53 o 
   4 -13   1      186.80      222.97     80.14 o 
   5 -13   1      497.43      595.66    149.97 o 
  -6 -12   1      241.10      239.27    116.25 o 
  -5 -12   1      565.43      544.31    100.25 o 
  -4 -12   1        1.88       -0.25     19.38 o 
  -3 -12   1      292.44      304.18    109.77 o 
  -2 -12   1     1171.47     1178.08    148.01 o 
  -1 -12   1       22.08       -7.47     17.36 o 
   0 -12   1     2397.95     2391.46    416.46 o 
   1 -12   1      235.15      220.40     52.92 o 
   2 -12   1     1133.32     1356.91    160.69 o 
   3 -12   1      104.31       86.09     35.16 o 
   4 -12   1      700.03      518.29    131.89 o 
   5 -12   1        1.09       38.32     31.77 o 
   6 -12   1      849.78      842.16    165.18 o 
  -7 -11   1      139.41      173.66    104.21 o 
  -6 -11   1      479.46      503.65     89.72 o 
  -5 -11   1       94.46      200.76    103.95 o 
  -4 -11   1      594.37      808.10    116.37 o 
  -3 -11   1        8.01       22.87     45.63 o 
  -2 -11   1       68.16       72.95     25.34 o 
  -1 -11   1     2379.72     2680.72    260.95 o 
   0 -11   1      820.63     1056.32    153.15 o 
   1 -11   1      767.27      771.74    124.05 o 
   2 -11   1      116.81      132.47     24.89 o 
   3 -11   1      742.65      810.23     76.85 o 
   4 -11   1      123.75      153.05     30.59 o 
   5 -11   1      971.70      747.92    102.66 o 
   6 -11   1      158.09      185.38     53.24 o 
   7 -11   1      225.32      170.54    133.57 o 
  -7 -10   1       27.64       10.23     25.57 o 
  -6 -10   1       30.64       60.02     39.01 o 
  -5 -10   1     1184.62      982.12    123.95 o 
  -4 -10   1      103.57      100.51     34.36 o 
  -3 -10   1      255.59      295.85     51.52 o 
  -2 -10   1      100.02       75.82     91.91 o 
  -1 -10   1        0.85       22.11     21.12 o 
   0 -10   1      260.27      226.47     36.67 o 
   1 -10   1     1759.21     1862.16    125.43 o 
   2 -10   1      627.22      610.77     55.17 o 
   3 -10   1      350.46      423.48    102.99 o 
   4 -10   1       25.30       11.20     11.88 o 
   5 -10   1       38.67        6.70     17.49 o 
   6 -10   1      363.74      310.00     63.48 o 
   7 -10   1      832.34      662.27    365.80 o 
  -8  -9   1       11.89      134.23    151.56 o 
  -7  -9   1      150.90      215.84     71.69 o 
  -6  -9   1       24.64       13.26     22.16 o 
  -5  -9   1      338.35      379.15     67.28 o 
  -4  -9   1     1497.12     1498.84    151.75 o 
  -3  -9   1     1988.79     1958.88    182.38 o 
  -2  -9   1        1.87       29.40     39.28 o 
  -1  -9   1      389.91      330.31     72.87 o 
   0  -9   1     1742.26     1715.23    107.51 o 
   1  -9   1     1431.42     1308.61    200.03 o 
   2  -9   1     2070.85     1932.40    126.51 o 
   3  -9   1     4970.49     5638.43    362.06 o 
   4  -9   1      524.34      464.11    107.21 o 
   5  -9   1       32.45        7.71     18.30 o 
   6  -9   1     1265.97     1672.93    204.56 o 
   7  -9   1        7.79       50.17     35.62 o 
   8  -9   1     1007.09     1085.06    169.65 o 
  -8  -8   1      779.00      323.07     69.81 o 
  -7  -8   1       71.88       74.38     41.00 o 
  -6  -8   1      172.23      189.42     83.45 o 
  -5  -8   1      675.46      775.60    124.32 o 
  -4  -8   1     2795.51     2798.14    260.59 o 
  -3  -8   1       51.80       48.58     41.00 o 
  -2  -8   1     2743.29     2698.14    217.92 o 
  -1  -8   1      193.33      190.92     33.71 o 
   0  -8   1      331.73      348.95     33.90 o 
   1  -8   1     4535.02     4551.39    246.86 o 
   2  -8   1     4539.52     4760.14    278.49 o 
   3  -8   1      664.05      562.55     66.09 o 
   4  -8   1     3987.51     4128.54    336.73 o 
   5  -8   1        4.20       10.08     15.74 o 
   6  -8   1      331.13      335.60     52.73 o 
   7  -8   1     1620.04      896.92    337.11 o 
   8  -8   1      350.45      322.85     69.96 o 
  -9  -7   1      264.55      357.87    101.83 o 
  -8  -7   1      255.43      311.05    105.54 o 
  -7  -7   1      515.52      494.72     85.70 o 
  -6  -7   1      409.63      358.47     43.34 o 
  -5  -7   1      467.42      490.87     45.83 o 
  -4  -7   1      116.79      106.45     22.73 o 
  -3  -7   1     2724.17     2456.93    150.69 o 
  -2  -7   1     2515.79     2136.39    166.47 o 
  -1  -7   1     1450.74     1280.38     54.47 o 
   0  -7   1     1032.13     1062.19     55.14 o 
   1  -7   1       53.37       76.99     10.16 o 
   2  -7   1      234.64      199.57     23.66 o 
   3  -7   1     5436.39     5160.06    727.63 o 
   4  -7   1      391.27      404.10     35.49 o 
   5  -7   1      585.39      592.85     66.76 o 
   6  -7   1      121.31       85.19     29.89 o 
   7  -7   1      829.40      614.40    106.06 o 
   8  -7   1      525.86      490.94     79.26 o 
   9  -7   1      876.76      706.45    127.38 o 
  -9  -6   1      139.66      124.84     56.87 o 
  -8  -6   1      404.10      439.19     60.20 o 
  -7  -6   1     1833.39     1982.91    162.94 o 
  -6  -6   1      402.41      437.53     46.08 o 
  -5  -6   1      345.13      287.28     28.82 o 
  -4  -6   1     1299.07     1370.33     86.33 o 
  -3  -6   1     3242.63     2996.21    166.30 o 
  -2  -6   1     2487.83     2383.64    166.88 o 
  -1  -6   1     5884.72     6179.61    398.13 o 
   0  -6   1      203.19      221.49     15.25 o 
   1  -6   1      839.12      953.03     52.42 o 
   2  -6   1     1290.89     1260.45     71.35 o 
   3  -6   1     1281.38     1299.16    134.93 o 
   4  -6   1     3699.50     3829.24    201.25 o 
   5  -6   1     1927.64     1970.06    180.45 o 
   6  -6   1       36.51       51.07     23.88 o 
   7  -6   1       53.93       46.90     26.98 o 
   8  -6   1      497.32      461.53     75.23 o 
   9  -6   1        0.15        4.69     18.23 o 
  -9  -5   1        0.73        4.48     52.11 o 
  -8  -5   1      371.74      416.50     53.60 o 
  -7  -5   1       48.86       46.48     19.30 o 
  -6  -5   1      982.58      969.28    117.79 o 
  -5  -5   1     1146.17     1240.56     88.42 o 
  -4  -5   1      354.30      396.41     31.22 o 
  -3  -5   1       32.31       48.92      8.47 o 
  -2  -5   1     5515.40     5666.66    225.45 o 
  -1  -5   1     3456.53     3898.44    236.55 o 
   0  -5   1     5132.13     5412.28    201.71 o 
   1  -5   1        2.53       21.78      7.38 o 
   2  -5   1      384.75      390.20     25.51 o 
   3  -5   1     2486.53     2123.27    105.14 o 
   4  -5   1     1936.65     1763.22     88.86 o 
   5  -5   1      221.05      193.51     27.48 o 
   6  -5   1      779.42      688.54     74.52 o 
   7  -5   1        5.77      -10.68     16.26 o 
   8  -5   1        0.06      108.33     39.20 o 
   9  -5   1      508.26      515.72     97.23 o 
  -9  -4   1      144.64      188.13     58.53 o 
  -8  -4   1       16.56       20.23     20.34 o 
  -7  -4   1      764.29      742.31     95.67 o 
  -6  -4   1     1877.56     1944.68    134.00 o 
  -5  -4   1      328.38      311.53     28.10 o 
  -4  -4   1     2175.02     2308.27    127.15 o 
  -3  -4   1      123.59      141.62     14.18 o 
  -2  -4   1     1839.30     1716.78     71.18 o 
  -1  -4   1     1465.17     1378.84     80.61 o 
   0  -4   1     1815.05     1813.34     64.07 o 
   1  -4   1     4093.55     4384.13    176.92 o 
   2  -4   1      237.92      297.92     30.88 o 
   3  -4   1     1203.66     1374.80     65.55 o 
   4  -4   1     1245.86     1356.96     63.24 o 
   5  -4   1     3717.27     3301.05    247.26 o 
   6  -4   1      293.56      240.13     37.35 o 
   7  -4   1      775.22      891.21    106.37 o 
   8  -4   1      182.35      198.14     43.83 o 
   9  -4   1        6.04        7.21     27.38 o 
  10  -4   1      343.43      322.84     71.35 o 
 -10  -3   1       33.37       -6.87     21.95 o 
  -9  -3   1      105.84       75.65     39.15 o 
  -8  -3   1        1.53       -4.65     14.10 o 
  -7  -3   1      205.63      193.45     27.87 o 
  -6  -3   1      656.41      535.16     57.37 o 
  -5  -3   1     3697.14     3710.16    201.11 o 
  -4  -3   1      450.27      447.37     31.28 o 
  -3  -3   1      911.36      825.43     90.48 o 
  -2  -3   1     1343.18     1316.12     54.33 o 
  -1  -3   1     4702.52     3693.00    137.46 o 
   0  -3   1     2633.19     2827.37    225.97 o 
   1  -3   1    11514.42    13120.31    859.66 o 
   2  -3   1     2290.63     2331.00    153.62 o 
   3  -3   1     1226.71     1338.81     56.05 o 
   4  -3   1     4281.75     4309.39    158.41 o 
   5  -3   1       40.92       19.15     30.55 o 
   6  -3   1     2243.50     2049.38    277.86 o 
   7  -3   1      614.98      551.84     70.73 o 
   8  -3   1      302.99      325.38     53.89 o 
   9  -3   1        2.75       20.24     30.55 o 
  10  -3   1      291.62      267.91     69.70 o 
 -10  -2   1      338.94      413.38     83.91 o 
  -9  -2   1      374.21      377.75     71.10 o 
  -8  -2   1      126.61       77.58     25.32 o 
  -7  -2   1      186.16      229.51     28.14 o 
  -6  -2   1       72.53       72.21     17.39 o 
  -5  -2   1      572.65      653.27     49.05 o 
  -4  -2   1     7847.69     8086.66    375.32 o 
  -3  -2   1      332.57      297.11     21.99 o 
  -2  -2   1     1066.77     1154.90     45.67 o 
  -1  -2   1      937.64      961.50     24.51 o 
   0  -2   1     6936.91     6603.83    295.61 o 
   1  -2   1     2108.79     2380.88     84.26 o 
   2  -2   1     1777.54     2065.03     77.79 o 
   3  -2   1     3094.16     3042.99    105.88 o 
   4  -2   1     2382.52     2443.27     85.96 o 
   5  -2   1     3084.94     3123.07    224.49 o 
   6  -2   1     1873.80     1977.34    173.28 o 
   7  -2   1      754.51      721.22     77.05 o 
   8  -2   1     1342.72     1470.66    161.57 o 
   9  -2   1      103.74       65.40     77.50 o 
  10  -2   1        6.54       70.62     60.04 o 
 -10  -1   1      262.89      261.83     68.20 o 
  -9  -1   1       24.14       53.04     30.47 o 
  -8  -1   1     2359.44     2628.77    263.24 o 
  -7  -1   1        3.82       29.62     33.33 o 
  -6  -1   1       33.90       68.96     32.34 o 
  -5  -1   1      232.27      207.24     18.27 o 
  -4  -1   1     8814.66     9080.12    402.41 o 
  -3  -1   1       34.84       23.51      5.42 o 
  -2  -1   1     5338.26     5556.92    326.80 o 
  -1  -1   1        2.65        3.27      1.70 o 
   1  -1   1    12413.86    11344.40    264.47 o 
   2  -1   1     3436.50     3498.11    179.94 o 
   3  -1   1     1269.77     1307.97     47.23 o 
   4  -1   1     7223.63     6455.19    708.33 o 
   5  -1   1      972.11      988.16     81.74 o 
   6  -1   1      341.56      358.27     41.01 o 
   7  -1   1     2208.80     2172.79    246.65 o 
   8  -1   1       45.44       79.28     23.47 o 
   9  -1   1      389.18      463.17     73.84 o 
  10  -1   1       78.21      124.90     43.02 o 
 -10   0   1       35.94       -4.50     30.02 o 
  -9   0   1     1069.32     1236.71    154.25 o 
  -8   0   1      660.57      730.22     94.22 o 
  -7   0   1     2522.40     2309.77    204.47 o 
  -6   0   1      515.78      468.89     56.57 o 
  -5   0   1     1856.99     1605.95    259.99 o 
  -4   0   1     6324.87     5266.47    563.21 o 
  -3   0   1    49962.28    41824.26   1996.39 o 
  -2   0   1     5722.87     5767.21    173.34 o 
  -1   0   1    15643.11    16428.48    603.17 o 
   2   0   1     4113.45     3892.06    181.11 o 
   3   0   1    15150.25    16531.70    961.43 o 
   4   0   1       23.28       33.09      6.43 o 
   5   0   1      726.92      945.94     74.42 o 
   6   0   1       18.64       29.72      7.52 o 
   7   0   1     1906.53     1807.94    219.01 o 
   8   0   1     1291.39     1193.68    130.45 o 
   9   0   1     1095.58     1155.65    136.45 o 
  10   0   1       43.65       99.54     44.25 o 
 -10   1   1       54.88       98.79     66.39 o 
  -9   1   1        9.37        5.91     23.95 o 
  -8   1   1     1351.76     1425.78    158.83 o 
  -7   1   1     3205.66     3166.81    444.23 o 
  -6   1   1      313.30      344.79     49.17 o 
  -5   1   1      549.74      534.08     59.25 o 
  -4   1   1     4820.44     4706.49    290.27 o 
  -3   1   1      151.21      121.85     10.08 o 
  -2   1   1    20748.53    18766.53    514.16 o 
  -1   1   1     7785.81     7624.80    172.81 o 
   1   1   1      263.32      261.46     11.97 o 
   2   1   1    17126.24    17335.04    552.48 o 
   3   1   1       21.31       51.36     16.72 o 
   4   1   1    13530.61    14040.11    855.33 o 
   5   1   1      992.53      981.40     76.07 o 
   6   1   1      137.17      123.08     13.87 o 
   7   1   1      194.06      214.56     35.32 o 
   8   1   1     1154.84     1349.42    182.37 o 
   9   1   1       31.34       -7.34     28.30 o 
  10   1   1      482.62      471.51     84.85 o 
 -10   2   1       24.32       17.71     23.08 o 
  -9   2   1       37.17       51.47     35.93 o 
  -8   2   1     1152.13     1092.92    122.78 o 
  -7   2   1      111.04       93.92     27.01 o 
  -6   2   1     3535.64     3463.68    279.33 o 
  -5   2   1      676.27      621.12     56.38 o 
  -4   2   1       65.31       84.85     37.29 o 
  -3   2   1     5334.71     5077.49    283.75 o 
  -2   2   1    12468.75    10075.57    663.03 o 
  -1   2   1     3183.58     3287.70    103.32 o 
   0   2   1    13408.94    12201.95    252.19 o 
   1   2   1        9.52       17.31      2.77 o 
   2   2   1      474.99      408.96     19.51 o 
   3   2   1     3871.59     3481.00    213.57 o 
   4   2   1     4851.76     4890.30    225.52 o 
   5   2   1     2701.95     2096.02    247.66 o 
   6   2   1      720.62      635.23     52.70 o 
   7   2   1      154.00      260.35     44.72 o 
   8   2   1       16.93       56.88     32.50 o 
   9   2   1      902.72      949.41    139.52 o 
  10   2   1      170.08      203.23     65.42 o 
 -10   3   1      287.89      370.47     88.25 o 
  -9   3   1        4.55        4.60     19.42 o 
  -8   3   1       11.02        3.24     13.91 o 
  -7   3   1     2525.29     2565.62    239.83 o 
  -6   3   1      240.24      212.91     31.61 o 
  -5   3   1     3934.44     4188.95    310.46 o 
  -4   3   1     3591.58     3982.54    274.61 o 
  -3   3   1      705.47      584.98     52.02 o 
  -2   3   1      944.48      988.57     38.74 o 
  -1   3   1     7811.58     8231.75    272.29 o 
   0   3   1     1999.91     1921.98     65.23 o 
   1   3   1     2528.31     2310.42     78.50 o 
   2   3   1      400.85      465.44     22.42 o 
   3   3   1       26.26       47.20     16.67 o 
   4   3   1      576.58      575.56     41.64 o 
   5   3   1    11654.11    11110.02    995.39 o 
   6   3   1        1.47       18.20      9.54 o 
   7   3   1      538.78      570.49     63.78 o 
   8   3   1       51.26       54.68     30.02 o 
   9   3   1        4.95       -4.25     26.32 o 
  10   3   1      387.68      454.94     90.31 o 
 -10   4   1        3.04       36.66     33.27 o 
  -9   4   1       60.93       44.83     58.59 o 
  -8   4   1      150.37      169.63     47.52 o 
  -7   4   1      307.04      313.23     48.82 o 
  -6   4   1      280.89      365.45     46.28 o 
  -5   4   1      700.97      665.66    195.33 o 
  -4   4   1        0.00       15.70      9.19 o 
  -3   4   1     1471.88     1441.38     98.91 o 
  -2   4   1     4198.44     4318.32    172.60 o 
  -1   4   1     2502.26     2496.29     99.01 o 
   0   4   1     7745.28     7916.09    283.88 o 
   1   4   1    14586.07    13370.21    484.00 o 
   2   4   1     1824.85     1763.79    264.19 o 
   3   4   1      382.18      356.06     60.71 o 
   4   4   1     1442.42     1470.84    123.45 o 
   5   4   1        9.76       21.10     15.07 o 
   6   4   1     4554.57     4582.41    279.28 o 
   7   4   1      603.11      554.73     50.50 o 
   8   4   1       69.88       97.42     26.08 o 
   9   4   1      111.98      121.98     74.99 o 
  10   4   1      115.79      113.10     61.50 o 
  -9   5   1      223.50      190.89     50.28 o 
  -8   5   1      129.78      180.85     69.43 o 
  -7   5   1        2.09       17.65     16.38 o 
  -6   5   1      219.98      256.59     36.93 o 
  -5   5   1        5.63       16.58     11.25 o 
  -4   5   1     7811.25     7771.82    309.90 o 
  -3   5   1     1754.76     1626.42    102.86 o 
  -2   5   1     2148.58     2462.41    136.95 o 
  -1   5   1      478.94      440.78     25.89 o 
   0   5   1    12248.56    12380.62    484.39 o 
   1   5   1     3081.47     3186.03    228.89 o 
   2   5   1     8741.27     8956.54    387.37 o 
   3   5   1      286.41      360.43     27.47 o 
   4   5   1       71.14       53.72     13.09 o 
   5   5   1     5208.57     5622.67    329.26 o 
   6   5   1      599.93      611.85     54.53 o 
   7   5   1      362.44      298.72     43.77 o 
   8   5   1     1040.68     1211.13    108.39 o 
   9   5   1        5.90        6.53     23.75 o 
  10   5   1        7.70       16.05     26.46 o 
  -9   6   1      205.15      199.25     50.62 o 
  -8   6   1      791.39      791.46    103.11 o 
  -7   6   1      376.26      401.62     60.59 o 
  -6   6   1      208.23      156.59     40.60 o 
  -5   6   1     1619.50     1337.53    623.96 o 
  -4   6   1     1597.81     1693.04     87.96 o 
  -3   6   1     1903.79     1876.62     97.69 o 
  -2   6   1      935.55     1090.94     62.16 o 
  -1   6   1      607.58      577.87     35.13 o 
   0   6   1        3.29       16.79      8.63 o 
   1   6   1    12581.26    12540.70    540.87 o 
   2   6   1      428.49      331.97     25.88 o 
   3   6   1     3605.65     3812.12    201.37 o 
   4   6   1      468.75      535.70     41.72 o 
   5   6   1        1.20       -2.18      7.40 o 
   6   6   1      654.56      573.97    111.53 o 
   7   6   1     1326.00     1398.73    178.35 o 
   8   6   1       97.83      143.84     31.32 o 
   9   6   1      312.22      341.18     82.19 o 
  -9   7   1      406.43      262.67     91.91 o 
  -8   7   1      176.20      126.93     42.33 o 
  -7   7   1      812.14      563.87     73.54 o 
  -6   7   1       15.52       36.81     34.52 o 
  -5   7   1      273.51      178.26     39.68 o 
  -4   7   1     2057.18     2050.13    116.75 o 
  -3   7   1     5134.00     5408.83    290.46 o 
  -2   7   1       12.64       14.45      7.81 o 
  -1   7   1     3686.90     4322.05    227.92 o 
   0   7   1      100.53       91.07     11.50 o 
   1   7   1     1386.34     1329.15    132.65 o 
   2   7   1     1538.45     1284.42    107.79 o 
   3   7   1     4120.06     4174.61    239.46 o 
   4   7   1      104.41       95.75     14.44 o 
   5   7   1      708.98      622.57    100.30 o 
   6   7   1      255.97      223.27     44.82 o 
   7   7   1      153.31      249.91     40.62 o 
   8   7   1      791.16      925.45     97.02 o 
   9   7   1      342.74      450.18    138.60 o 
  -8   8   1     1025.23      872.19    117.60 o 
  -7   8   1     2233.13     2097.89    223.44 o 
  -6   8   1      209.16      165.98     32.54 o 
  -5   8   1      263.89      291.27     61.50 o 
  -4   8   1     1558.71     1571.08    103.49 o 
  -3   8   1      296.08      307.50     30.27 o 
  -2   8   1     6626.34     7571.28    521.49 o 
  -1   8   1     1027.43     1230.73     79.70 o 
   0   8   1      121.84      104.05     14.40 o 
   1   8   1       25.67       20.52     10.44 o 
   2   8   1     2698.89     2277.23    150.53 o 
   3   8   1       70.17       67.19     14.13 o 
   4   8   1     3454.96     4207.78    274.71 o 
   5   8   1      244.89      215.48     44.35 o 
   6   8   1      561.24      567.57     85.48 o 
   7   8   1      107.71      106.79     28.64 o 
   8   8   1      373.78      488.67     97.47 o 
   9   8   1       45.88      -24.86     46.29 o 
  -8   9   1      767.85      668.38    237.92 o 
  -7   9   1      423.17      495.86     82.90 o 
  -6   9   1     2087.40     1515.87    568.54 o 
  -5   9   1       19.48        1.10     28.70 o 
  -4   9   1       80.78       57.93     15.32 o 
  -3   9   1     1583.91     1500.00    119.16 o 
  -2   9   1     1186.09     1399.87    101.96 o 
  -1   9   1     3988.80     4473.31    271.88 o 
   0   9   1     2167.35     2580.00    159.81 o 
   1   9   1        1.82        5.27      8.10 o 
   2   9   1       28.23       15.48     14.68 o 
   3   9   1      368.74      324.29     79.55 o 
   4   9   1      764.69      772.33     65.50 o 
   5   9   1     1133.39     1466.94    123.59 o 
   6   9   1      295.87      336.07     89.67 o 
   7   9   1      134.40      142.75     47.37 o 
   8   9   1       10.41        3.59     57.26 o 
  -7  10   1     1421.66     1433.17    188.62 o 
  -6  10   1        1.12      -16.40     39.68 o 
  -5  10   1      544.65      567.96     87.40 o 
  -4  10   1        4.62       31.77     15.81 o 
  -3  10   1       35.11       78.04     38.78 o 
  -2  10   1      946.72     1082.02     85.25 o 
  -1  10   1     2040.09     2183.72    182.16 o 
   0  10   1      396.87      446.93     42.78 o 
   1  10   1     1002.82      963.78    154.13 o 
   2  10   1      458.42      662.43     77.52 o 
   3  10   1      226.44       80.16     51.00 o 
   4  10   1      188.35      235.13     86.23 o 
   5  10   1     1314.84     1644.93    300.21 o 
   6  10   1       75.02      101.92     49.86 o 
   7  10   1      188.61      250.97     72.53 o 
   8  10   1       30.73       46.62     59.12 o 
  -7  11   1       16.53      -12.69     26.91 o 
  -6  11   1      527.78      613.75     97.53 o 
  -5  11   1      521.92      596.20     94.96 o 
  -4  11   1       37.22       44.38     20.75 o 
  -3  11   1       65.06       86.05     24.24 o 
  -2  11   1      198.71      224.30     49.25 o 
  -1  11   1      136.20      115.65     21.34 o 
   0  11   1     2313.39     1249.66    524.47 o 
   1  11   1     1611.57     1514.86    103.12 o 
   2  11   1     1124.74     1149.18    125.23 o 
   3  11   1      143.22       95.10     27.97 o 
   4  11   1      332.60      340.02     70.51 o 
   5  11   1      262.83      249.84     55.31 o 
   6  11   1      989.58     1152.08    163.42 o 
   7  11   1       57.52       68.17     44.70 o 
  -6  12   1      379.33      336.77     68.59 o 
  -5  12   1       81.90      131.27     46.89 o 
  -4  12   1     1666.35     2200.67    284.34 o 
  -3  12   1       29.13       13.52     26.19 o 
  -2  12   1      206.55      167.61     46.90 o 
  -1  12   1     1275.94     1265.61    122.04 o 
   0  12   1      632.35      588.74     73.40 o 
   1  12   1      665.54      573.57     74.53 o 
   2  12   1      843.95      647.00    165.71 o 
   3  12   1      162.06      132.52     34.19 o 
   4  12   1       89.30       96.33     44.80 o 
   5  12   1      872.07     1119.69    152.48 o 
   6  12   1        4.48       14.88     28.73 o 
  -5  13   1      709.42      665.01    291.88 o 
  -4  13   1      128.24      198.39     59.42 o 
  -3  13   1      799.06      881.98    114.25 o 
  -2  13   1      245.41      206.14     51.84 o 
  -1  13   1      516.48      519.45     92.93 o 
   0  13   1      843.85     1002.61    127.08 o 
   1  13   1     1478.93     1597.70    256.83 o 
   2  13   1        1.15       -3.78     16.27 o 
   3  13   1      514.11      466.66     80.43 o 
   4  13   1       26.14       27.77     27.24 o 
   5  13   1        1.35      -13.50     24.21 o 
  -4  14   1      586.76      733.99    201.02 o 
  -3  14   1      717.31      543.02    144.95 o 
  -2  14   1       88.37       58.30     33.48 o 
  -1  14   1      327.06      287.83     59.75 o 
   0  14   1      344.37      377.52     67.41 o 
   1  14   1        7.06      -20.56     30.02 o 
   2  14   1     1368.35     1132.03    293.46 o 
   3  14   1      553.62      606.55    114.65 o 
   4  14   1       43.55        5.03     41.00 o 
  -2  15   1      710.95      470.92    207.77 o 
  -1  15   1       20.05      -28.34     33.32 o 
   0  15   1       53.23       -1.29     27.11 o 
   1  15   1       61.55       52.74     32.99 o 
   2  15   1      301.37      393.11     82.79 o 
  -3 -14   2      132.92      154.91     56.83 o 
  -2 -14   2      102.48       54.99     34.56 o 
  -1 -14   2       17.68       58.55     30.78 o 
   0 -14   2      681.05      553.61    109.82 o 
   1 -14   2      380.73      291.06    176.16 o 
   2 -14   2      640.91      640.94     99.51 o 
   3 -14   2      115.20      151.08     57.00 o 
  -4 -13   2      731.18      695.27    118.08 o 
  -3 -13   2      102.49       88.21     44.49 o 
  -2 -13   2      614.67      622.86    288.57 o 
  -1 -13   2       47.88       33.03     36.10 o 
   0 -13   2       63.36       84.42     40.70 o 
   1 -13   2      158.78      184.18     59.51 o 
   2 -13   2      673.03      747.66    111.86 o 
   3 -13   2       46.63       70.45     28.87 o 
   4 -13   2      129.28      142.57     62.69 o 
   5 -13   2      294.78      337.77    114.53 o 
  -5 -12   2      423.97      570.76    127.29 o 
  -4 -12   2        0.64       24.68     28.91 o 
  -3 -12   2     1194.23     1321.62    170.26 o 
  -2 -12   2      292.22      246.62     55.90 o 
  -1 -12   2      823.15      805.79    146.27 o 
   0 -12   2      101.51       69.68     29.06 o 
   1 -12   2     1073.11     1133.77    145.87 o 
   2 -12   2       49.73       25.58     31.21 o 
   3 -12   2     1016.25      778.72    170.21 o 
   4 -12   2      108.35      153.26     40.60 o 
   5 -12   2      223.89      288.04     97.07 o 
   6 -12   2       81.45      105.54     60.57 o 
  -6 -11   2       33.32       33.38     30.10 o 
  -5 -11   2        0.56       73.14     38.29 o 
  -4 -11   2     1552.99     1383.62    462.74 o 
  -3 -11   2       11.98       19.04     31.48 o 
  -2 -11   2      673.71      586.42     80.80 o 
  -1 -11   2      340.73      355.13    102.36 o 
   0 -11   2      623.42      543.49     67.10 o 
   1 -11   2        6.10       74.14     27.31 o 
   2 -11   2     1396.26     1221.66    641.15 o 
   3 -11   2       36.22       61.57     21.42 o 
   4 -11   2      724.33      564.63     67.24 o 
   5 -11   2      218.89      209.14     95.62 o 
   6 -11   2      192.14      239.51     57.62 o 
   7 -11   2       16.60        9.65     22.82 o 
  -7 -10   2       32.68       56.56     42.02 o 
  -6 -10   2      281.23      410.63     84.51 o 
  -5 -10   2      126.63       50.94     28.32 o 
  -4 -10   2       35.87      -21.24     22.17 o 
  -3 -10   2      731.24      831.95    109.10 o 
  -2 -10   2      730.34      872.81    106.09 o 
  -1 -10   2       76.06       67.62     53.03 o 
   0 -10   2      292.97      356.41     49.20 o 
   1 -10   2        1.70       10.44     21.71 o 
   2 -10   2      143.20      181.47     46.38 o 
   3 -10   2     1537.29     1531.76    117.20 o 
   4 -10   2     2076.07     2018.59    268.28 o 
   5 -10   2        2.89       47.50     26.46 o 
   6 -10   2      278.53      242.04     51.92 o 
   7 -10   2      200.15      260.42     88.61 o 
  -8  -9   2       65.34       15.87     63.22 o 
  -7  -9   2      282.31      271.53    108.31 o 
  -6  -9   2      662.97      572.39    109.68 o 
  -5  -9   2       58.51       91.33     36.93 o 
  -4  -9   2      507.61      536.68     79.46 o 
  -3  -9   2      794.03      887.02    105.59 o 
  -2  -9   2      402.29      386.81     51.58 o 
  -1  -9   2     4109.62     2986.49   1616.49 o 
   0  -9   2     1528.15     1621.24    177.74 o 
   1  -9   2      153.55      161.80     20.20 o 
   2  -9   2      883.63      976.31     74.83 o 
   3  -9   2     1185.69     1374.83     96.53 o 
   4  -9   2       46.17       56.79     26.08 o 
   5  -9   2     2404.89     1986.93    324.93 o 
   6  -9   2      263.00      232.10     53.41 o 
   7  -9   2      389.28      236.33    114.40 o 
   8  -9   2      102.19      125.78     44.02 o 
  -8  -8   2      137.04       48.72     65.07 o 
  -7  -8   2      292.29      304.32     79.32 o 
  -6  -8   2       94.84      171.55     41.87 o 
  -5  -8   2     1898.67     2060.69    254.05 o 
  -4  -8   2      549.88      558.75     76.21 o 
  -3  -8   2      164.38      181.33     38.09 o 
  -2  -8   2     1043.87      907.42    103.42 o 
  -1  -8   2     5127.97     5350.64    493.69 o 
   0  -8   2     2506.32     2456.59    346.23 o 
   1  -8   2     6148.46     6274.07    335.70 o 
   2  -8   2      157.93      168.28     22.74 o 
   3  -8   2      304.78      276.20     26.31 o 
   4  -8   2     2928.53     3184.84    205.63 o 
   5  -8   2     1439.54     1354.46     99.81 o 
   6  -8   2      487.56      403.58    110.83 o 
   7  -8   2      544.74      506.55     81.43 o 
   8  -8   2      143.57      136.93     41.20 o 
  -8  -7   2       19.25       85.77     41.97 o 
  -7  -7   2       13.11       41.66     29.49 o 
  -6  -7   2      554.62      550.30     98.13 o 
  -5  -7   2      878.86      912.28    102.58 o 
  -4  -7   2      781.35      654.99    267.81 o 
  -3  -7   2     2671.24     2342.48    504.53 o 
  -2  -7   2      235.57      187.74     30.89 o 
  -1  -7   2        6.72       10.61     12.28 o 
   0  -7   2     9248.52     7465.43   1087.35 o 
   1  -7   2      714.69      668.73     41.81 o 
   2  -7   2     6577.20     7213.24    388.60 o 
   3  -7   2        1.43       22.92      9.54 o 
   4  -7   2      508.82      516.39     42.80 o 
   5  -7   2      886.90      912.71     79.07 o 
   6  -7   2     1631.83     1302.04    536.54 o 
   7  -7   2        0.05       15.61     26.98 o 
   8  -7   2      543.06      616.12     97.18 o 
   9  -7   2        0.79       13.18     22.28 o 
  -9  -6   2       40.73      -23.28     37.29 o 
  -8  -6   2      197.09      141.19     43.06 o 
  -7  -6   2       13.45       28.71     15.59 o 
  -6  -6   2      460.20      424.25     42.30 o 
  -5  -6   2     1830.83     2087.42    143.52 o 
  -4  -6   2     5190.23     4007.51    610.54 o 
  -3  -6   2       12.14        4.25     12.91 o 
  -2  -6   2     1704.30     1732.35    134.09 o 
  -1  -6   2      835.82      879.46     71.41 o 
   0  -6   2      607.72      568.70     25.80 o 
   1  -6   2     7370.79     6305.04    627.33 o 
   2  -6   2     4081.80     4146.25    213.50 o 
   3  -6   2      605.41      532.88     69.41 o 
   4  -6   2       38.59       38.05     12.46 o 
   5  -6   2      490.83      487.55     38.90 o 
   6  -6   2       73.96       96.49     23.19 o 
   7  -6   2     1406.28      639.68    193.75 o 
   8  -6   2      568.45      530.24     76.98 o 
   9  -6   2       51.70       76.67     41.33 o 
  -9  -5   2      469.71      612.58    129.34 o 
  -8  -5   2      469.81      431.50     62.77 o 
  -7  -5   2      152.03      175.51     41.62 o 
  -6  -5   2       73.68       82.37     19.03 o 
  -5  -5   2     1219.28     1134.48    170.31 o 
  -4  -5   2      661.17      604.19     71.06 o 
  -3  -5   2     3335.96     3093.07    230.11 o 
  -2  -5   2       12.67       30.63     10.83 o 
  -1  -5   2      581.64      491.26     85.43 o 
   0  -5   2      867.62      760.96     91.83 o 
   1  -5   2     1896.62     1804.21     82.64 o 
   2  -5   2      108.98      112.01     11.16 o 
   3  -5   2     2490.73     2675.96    139.40 o 
   4  -5   2      538.36      552.67     38.78 o 
   5  -5   2      405.86      324.65     43.05 o 
   6  -5   2      781.41      616.52     68.17 o 
   7  -5   2      750.77      636.47    138.99 o 
   8  -5   2      632.50      649.68     90.55 o 
   9  -5   2      683.35      604.65     87.26 o 
  -9  -4   2      350.69      367.85     85.86 o 
  -8  -4   2      313.19      316.63     53.15 o 
  -7  -4   2      723.33      829.19     73.49 o 
  -6  -4   2       14.81       23.81     13.98 o 
  -5  -4   2      265.63      271.33     29.29 o 
  -4  -4   2     2951.67     3211.01    172.73 o 
  -3  -4   2      134.86      114.66     23.16 o 
  -2  -4   2      913.98      818.16     94.87 o 
  -1  -4   2     1259.61     1407.86     89.53 o 
   0  -4   2     1977.63     1870.10    151.82 o 
   1  -4   2      751.68      768.31     35.48 o 
   2  -4   2     3785.91     3888.39    171.32 o 
   3  -4   2      707.23      695.28     39.14 o 
   4  -4   2     7197.99     7112.66    330.54 o 
   5  -4   2     1764.75     1606.01     80.49 o 
   6  -4   2       47.16       30.17     34.12 o 
   7  -4   2     1357.22     1326.27    135.88 o 
   8  -4   2     3248.73     2939.10    293.31 o 
   9  -4   2        0.50       21.35     30.15 o 
  10  -4   2      241.39      198.24     51.92 o 
  -9  -3   2      389.37      340.95     59.20 o 
  -8  -3   2     1918.38     1578.26    301.66 o 
  -7  -3   2      118.07      148.46     24.21 o 
  -6  -3   2      411.04      393.10     46.19 o 
  -5  -3   2      111.83      107.75     16.48 o 
  -4  -3   2     2917.19     3425.33    181.31 o 
  -3  -3   2     5133.51     5195.66    234.75 o 
  -2  -3   2      946.91      998.55     66.78 o 
  -1  -3   2     1984.40     1779.81    100.52 o 
   0  -3   2     1365.24     1129.98     35.39 o 
   1  -3   2     2175.76     2001.43     85.55 o 
   2  -3   2     1021.23      978.96     45.28 o 
   3  -3   2     4758.85     5172.43    285.13 o 
   4  -3   2     2833.59     2747.17    123.60 o 
   5  -3   2     1142.63     1012.96    103.45 o 
   6  -3   2       73.28      137.60     27.38 o 
   7  -3   2      987.85     1059.13    119.18 o 
   8  -3   2       10.62       24.76     30.02 o 
   9  -3   2     1589.29     1689.60    204.52 o 
  10  -3   2      216.98      205.38     52.81 o 
 -10  -2   2        6.20       54.95     35.33 o 
  -9  -2   2      158.18      120.67     41.66 o 
  -8  -2   2       76.00      136.84     31.28 o 
  -7  -2   2     1975.19     1969.79    131.22 o 
  -6  -2   2        3.88       41.26     12.88 o 
  -5  -2   2      342.00      320.53     25.60 o 
  -4  -2   2      209.08      192.60     18.28 o 
  -3  -2   2      643.33      671.45     35.69 o 
  -2  -2   2      761.61      818.27     96.84 o 
  -1  -2   2     5674.27     5957.46    284.55 o 
   0  -2   2      308.58      316.75      8.97 o 
   1  -2   2       56.62       69.86     10.73 o 
   2  -2   2       73.86       75.19      6.88 o 
   3  -2   2     5447.65     5388.03    283.57 o 
   4  -2   2     3606.42     3786.76    180.32 o 
   5  -2   2     7477.13     7265.62    311.27 o 
   6  -2   2      707.22      604.18     62.25 o 
   7  -2   2      110.13      117.98     29.34 o 
   8  -2   2      931.00     1003.98    115.99 o 
   9  -2   2      260.87      210.64     51.10 o 
  10  -2   2      266.59      276.11     75.03 o 
 -10  -1   2       49.51       17.05     28.35 o 
  -9  -1   2        0.00       18.38     21.13 o 
  -8  -1   2       78.67      154.95     44.51 o 
  -7  -1   2      942.42     1201.20    119.50 o 
  -6  -1   2      266.89      248.90     22.61 o 
  -5  -1   2     1767.42     1652.30     88.73 o 
  -4  -1   2      371.03      399.25     27.04 o 
  -3  -1   2      134.11      120.35     10.67 o 
  -2  -1   2      245.92      262.02     19.79 o 
  -1  -1   2     8445.92     9304.21    332.82 o 
   0  -1   2     9030.19     9322.51    248.62 o 
   1  -1   2     6104.65     6691.76    239.31 o 
   2  -1   2     2014.44     1808.87     67.21 o 
   3  -1   2      758.12      563.53     32.70 o 
   4  -1   2     4541.32     4960.53    205.98 o 
   5  -1   2      251.44      268.03     25.33 o 
   6  -1   2     1786.86     1489.25    362.10 o 
   7  -1   2      388.83      321.29     46.81 o 
   8  -1   2      775.14      813.31    102.60 o 
   9  -1   2       85.58       94.76     36.83 o 
  10  -1   2      372.86      362.15     75.59 o 
 -10   0   2      162.47      178.74     57.45 o 
  -9   0   2      250.10      206.55     64.67 o 
  -8   0   2       11.56       17.66     19.73 o 
  -7   0   2        3.56       12.81     16.22 o 
  -6   0   2     5362.24     4963.51    385.74 o 
  -5   0   2     1027.91      902.97     48.20 o 
  -4   0   2     8012.99     8611.61    360.92 o 
  -3   0   2     3796.13     3217.11    125.04 o 
  -2   0   2     1942.18     2170.51     78.79 o 
  -1   0   2     2518.88     2950.48     92.08 o 
   0   0   2    31771.66    30371.22    723.09 o 
   1   0   2      215.54      169.11     18.93 o 
   2   0   2      889.53      816.25     31.78 o 
   3   0   2     1965.96     1809.10     73.14 o 
   4   0   2      261.45      193.90     19.20 o 
   5   0   2     1936.08     1999.43    134.37 o 
   6   0   2     1280.52     1280.58     75.78 o 
   7   0   2       62.59       67.64     23.41 o 
   8   0   2      622.78      700.11    140.58 o 
   9   0   2       23.74       19.39     33.59 o 
  10   0   2        0.10      -12.79     27.30 o 
 -10   1   2      423.02      469.81     91.86 o 
  -9   1   2       67.01       19.41     57.00 o 
  -8   1   2      493.21      358.76     61.07 o 
  -7   1   2       76.55      111.63     49.46 o 
  -6   1   2        0.20        6.77     10.28 o 
  -5   1   2     5652.94     4953.92    303.28 o 
  -4   1   2    13090.71    13487.38    496.06 o 
  -3   1   2     3929.86     4055.51    142.81 o 
  -2   1   2      120.05      154.77     20.38 o 
  -1   1   2     9033.31     9653.64    364.13 o 
   0   1   2      914.53     1000.70     40.29 o 
   1   1   2    29015.29    28392.37    628.96 o 
   2   1   2       13.33       41.28      8.91 o 
   3   1   2     2303.64     1936.92     81.98 o 
   4   1   2      562.04      530.91     31.69 o 
   5   1   2      833.19      798.98     51.08 o 
   6   1   2      457.56      429.69     34.59 o 
   7   1   2      445.36      408.10     35.05 o 
   8   1   2      228.24      199.90     36.91 o 
   9   1   2       93.64      126.44     46.82 o 
  10   1   2        3.70       63.80     65.60 o 
 -10   2   2       15.10       64.43     46.71 o 
  -9   2   2      821.67      796.80    112.95 o 
  -8   2   2      230.82      183.33     41.73 o 
  -7   2   2        5.59       26.57     15.82 o 
  -6   2   2     1302.20     1232.97    119.80 o 
  -5   2   2      753.73      697.34     66.93 o 
  -4   2   2     1032.92      983.36     81.07 o 
  -3   2   2    13759.03    13600.77    423.78 o 
  -2   2   2     1298.21     1174.50     42.07 o 
  -1   2   2        0.47       -0.46      2.04 o 
   0   2   2     5194.37     5336.18    210.12 o 
   1   2   2     5949.33     5281.79    267.59 o 
   2   2   2     5003.30     5201.81    185.96 o 
   3   2   2      714.91      752.56     37.54 o 
   4   2   2     1554.99     1715.05    152.17 o 
   5   2   2      324.82      302.30     24.94 o 
   6   2   2     2444.42     2437.98    168.22 o 
   7   2   2      114.94      106.96     27.21 o 
   8   2   2     1038.03      996.69    117.74 o 
   9   2   2      739.32      909.83    168.09 o 
  10   2   2       11.15       18.46     27.10 o 
 -10   3   2      287.60      361.46     69.93 o 
  -9   3   2       12.07       46.90     34.78 o 
  -8   3   2     1320.43     1264.09    143.37 o 
  -7   3   2     1215.74     1107.59    129.13 o 
  -6   3   2       31.96       12.50     14.18 o 
  -5   3   2      612.00      762.77     74.01 o 
  -4   3   2     6128.65     6083.68    409.09 o 
  -3   3   2       57.95       77.51     15.71 o 
  -2   3   2     1327.97     1366.33     52.50 o 
  -1   3   2      851.97      996.08     62.95 o 
   0   3   2      560.99      455.92     42.23 o 
   1   3   2     5010.18     4656.93    152.85 o 
   2   3   2    12867.22    13188.71    495.27 o 
   3   3   2      359.08      404.92     24.30 o 
   4   3   2     7858.33     8460.80    412.66 o 
   5   3   2       27.48       38.39     15.45 o 
   6   3   2       69.87       81.17     16.06 o 
   7   3   2     1973.81     1967.97    177.20 o 
   8   3   2     1824.97     1492.40    235.45 o 
   9   3   2      390.77      489.40     76.11 o 
  10   3   2       44.53      103.95     65.20 o 
  -9   4   2      321.28      211.28     52.50 o 
  -8   4   2     1248.95     1225.60    160.90 o 
  -7   4   2      198.63      246.58     44.84 o 
  -6   4   2      227.34      302.55     40.96 o 
  -5   4   2     1571.89     1587.74    139.40 o 
  -4   4   2      333.20      318.63     38.62 o 
  -3   4   2     9497.86     9696.61    480.48 o 
  -2   4   2      954.64      820.51     64.72 o 
  -1   4   2     2086.64     2125.62     87.58 o 
   0   4   2     4413.81     4725.50    231.73 o 
   1   4   2     1838.42      740.60     52.64 o 
   2   4   2      119.33      133.47     17.00 o 
   3   4   2    10219.68    10255.36    468.24 o 
   4   4   2     3420.13     3566.80    188.54 o 
   5   4   2     1053.50     1048.38    148.35 o 
   6   4   2       45.93       42.56     12.97 o 
   7   4   2      933.90      863.57     77.75 o 
   8   4   2      403.13      388.03     45.12 o 
   9   4   2     2128.35     2458.53    268.18 o 
  10   4   2        0.87      -23.57     34.24 o 
  -9   5   2      230.77      172.43     51.69 o 
  -8   5   2      191.81      211.00     43.37 o 
  -7   5   2     2941.62     3306.42    376.78 o 
  -6   5   2       34.89       10.55     19.84 o 
  -5   5   2      645.69      702.19     80.23 o 
  -4   5   2      720.08      571.94     82.63 o 
  -3   5   2     2056.71     2071.01     97.74 o 
  -2   5   2     1258.76     1306.16     64.80 o 
  -1   5   2     9748.22    10085.36    426.03 o 
   0   5   2      196.28      203.56     37.88 o 
   1   5   2        1.19       33.45      6.77 o 
   2   5   2     3464.12     3189.39    145.45 o 
   3   5   2     3246.59     3361.78    173.24 o 
   4   5   2     3645.88     4035.51    273.92 o 
   5   5   2     8259.60     9720.65    569.51 o 
   6   5   2        2.67       11.48     10.76 o 
   7   5   2       96.35      118.84     20.53 o 
   8   5   2      662.40      671.94     69.04 o 
   9   5   2      103.27       83.50     35.95 o 
  10   5   2      400.83      388.31     73.94 o 
  -9   6   2       36.08       72.47     42.72 o 
  -8   6   2      427.63      541.31     84.66 o 
  -7   6   2      579.00      515.86     74.96 o 
  -6   6   2     1290.66     1123.18    409.45 o 
  -5   6   2      446.37      488.31     60.13 o 
  -4   6   2      397.70      376.24     32.95 o 
  -3   6   2        0.33        2.88      5.76 o 
  -2   6   2     5745.44     6203.79    302.71 o 
  -1   6   2      363.59      337.34     60.82 o 
   0   6   2    12979.20    11299.54   1720.41 o 
   1   6   2     2532.09     2762.18    133.54 o 
   2   6   2      238.90      234.87     18.78 o 
   3   6   2     2327.06     2189.47    120.00 o 
   4   6   2     5895.01     6318.27    477.64 o 
   5   6   2       55.18       55.80     18.16 o 
   6   6   2     1610.23     1828.37    140.50 o 
   7   6   2        2.30        2.65     14.71 o 
   8   6   2      119.28      139.98     34.12 o 
   9   6   2      198.53      168.43     60.11 o 
  -9   7   2        4.92      -13.28     32.93 o 
  -8   7   2        3.19       -8.27     20.84 o 
  -7   7   2       96.78      175.48     41.50 o 
  -6   7   2     2275.80     1986.09    545.93 o 
  -5   7   2      172.14      146.59     29.30 o 
  -4   7   2     3832.93     3490.77    181.77 o 
  -3   7   2      166.98      196.69     22.47 o 
  -2   7   2      790.75      774.76     51.90 o 
  -1   7   2     3295.52     3525.26    221.16 o 
   0   7   2     3878.12     4151.98    256.57 o 
   1   7   2      184.92      191.44     20.00 o 
   2   7   2     1409.22     1604.32     93.54 o 
   3   7   2      773.32      724.97     62.54 o 
   4   7   2       30.18       66.07     13.99 o 
   5   7   2     1925.14     2252.42    198.90 o 
   6   7   2      423.37      487.32     54.45 o 
   7   7   2       79.30       77.12     22.35 o 
   8   7   2      257.76      269.83     43.07 o 
   9   7   2       10.51      -15.74     32.04 o 
  -8   8   2      192.88      232.36     51.67 o 
  -7   8   2       75.19       67.73     30.57 o 
  -6   8   2       72.51     1605.81   1082.34 o 
  -5   8   2     2303.42     2305.99    210.55 o 
  -4   8   2     3090.01     3091.87    182.38 o 
  -3   8   2     1522.41     1622.75    122.45 o 
  -2   8   2      221.74      236.13     25.96 o 
  -1   8   2     1308.78     1297.15    101.65 o 
   0   8   2       54.78       56.62     15.76 o 
   1   8   2     6530.46     6031.10    984.66 o 
   2   8   2      458.45      371.07     64.34 o 
   3   8   2      813.74      874.20     80.77 o 
   4   8   2        2.24       -2.64      9.11 o 
   5   8   2     1212.93     1298.83    137.69 o 
   6   8   2      117.36       90.34     31.33 o 
   7   8   2      591.53      528.66    139.29 o 
   8   8   2       45.08      156.85     42.37 o 
   9   8   2       22.78      -13.75     61.10 o 
  -8   9   2       64.21       47.82     28.66 o 
  -7   9   2      138.86      175.47     73.53 o 
  -6   9   2      530.94      532.87     84.89 o 
  -5   9   2      240.99      335.44     58.36 o 
  -4   9   2      783.49      867.32     66.31 o 
  -3   9   2     5946.28     6910.42    440.01 o 
  -2   9   2      468.97      472.69     94.57 o 
  -1   9   2      700.08      763.94     57.07 o 
   0   9   2     1769.49     2185.06    136.08 o 
   1   9   2      763.62      910.92     63.86 o 
   2   9   2     2682.50     3196.49    270.98 o 
   3   9   2      129.24       92.37     31.99 o 
   4   9   2      425.03      513.83     49.94 o 
   5   9   2       16.68       59.05     23.30 o 
   6   9   2     1240.92     1551.12    139.20 o 
   7   9   2       21.64       61.69     41.00 o 
   8   9   2      737.24      869.70    145.52 o 
  -7  10   2      142.45      149.50     55.91 o 
  -6  10   2      167.14      174.36     50.26 o 
  -5  10   2      860.21      896.56    139.26 o 
  -4  10   2     1314.67     1323.26    109.14 o 
  -3  10   2       91.98       85.69     31.17 o 
  -2  10   2     1237.11     1443.08    116.15 o 
  -1  10   2        3.18        4.50      9.77 o 
   0  10   2     1225.15     1175.62    224.64 o 
   1  10   2     1160.92     1114.80    141.25 o 
   2  10   2     1339.81      932.95    226.92 o 
   3  10   2      522.55      365.72     66.35 o 
   4  10   2      503.88      532.65     55.55 o 
   5  10   2        5.94       -0.13     14.12 o 
   6  10   2        0.45        8.73     29.10 o 
   7  10   2      504.41      592.29    103.73 o 
   8  10   2      238.09      329.49     82.99 o 
  -7  11   2       29.13      101.04     58.45 o 
  -6  11   2       69.08      130.48     41.88 o 
  -5  11   2      198.36      234.85     65.42 o 
  -4  11   2      316.84      358.66     59.73 o 
  -3  11   2     1980.28     2321.54    194.02 o 
  -2  11   2      449.60      541.08     57.31 o 
  -1  11   2      511.86      666.29     89.57 o 
   0  11   2      209.96      194.65     26.27 o 
   1  11   2      663.99      743.64     86.33 o 
   2  11   2        1.57      -12.21     12.21 o 
   3  11   2     2749.66     2092.86   1127.30 o 
   4  11   2      117.49      124.82     39.59 o 
   5  11   2      549.34      670.37    106.61 o 
   6  11   2       25.98       13.86     22.86 o 
   7  11   2      110.87      105.83     47.34 o 
  -6  12   2        2.93       11.49     28.92 o 
  -5  12   2      278.93      314.65     70.89 o 
  -4  12   2      360.28      462.23     80.89 o 
  -3  12   2      310.78      412.44     57.44 o 
  -2  12   2      894.40      879.85     87.88 o 
  -1  12   2      858.39      922.56     88.25 o 
   0  12   2       85.49       77.46     19.90 o 
   1  12   2        7.94       32.40     18.47 o 
   2  12   2      797.21      849.74    102.96 o 
   3  12   2      148.04      145.57     45.10 o 
   4  12   2     2203.10     2390.84    268.95 o 
   5  12   2      668.73      838.48    244.13 o 
   6  12   2      215.18      204.76     58.49 o 
  -5  13   2      134.51      163.96     55.31 o 
  -4  13   2      107.97      106.44     54.05 o 
  -3  13   2      386.92      471.99     70.29 o 
  -2  13   2     1812.62     1663.11    249.02 o 
  -1  13   2       61.77       84.79     25.44 o 
   0  13   2      910.33      943.99    121.26 o 
   1  13   2       65.04       84.47     43.25 o 
   2  13   2        3.37        0.19     24.33 o 
   3  13   2      586.38      644.74    153.54 o 
   4  13   2      278.73      238.84     64.86 o 
   5  13   2        2.65      -15.38     29.52 o 
   6  13   2      257.25      136.48     73.80 o 
  -4  14   2      267.55      243.34     98.66 o 
  -3  14   2       70.09      136.22     76.97 o 
  -2  14   2        1.00        6.54     24.19 o 
  -1  14   2     1508.48     1868.18    241.24 o 
   0  14   2      476.85      510.36     95.96 o 
   1  14   2      172.60      102.08     59.91 o 
   2  14   2      136.49       41.17     35.60 o 
   3  14   2       46.28       -7.81     29.67 o 
   4  14   2       28.96       37.03     36.45 o 
  -2  15   2       97.74       50.67     42.32 o 
  -1  15   2      162.75      127.18     46.61 o 
   0  15   2      373.43      273.37    192.16 o 
   1  15   2      955.57     1158.64    167.52 o 
   2  15   2        0.15       29.95     47.48 o 
  -2 -14   3       92.67      146.80     65.99 o 
  -1 -14   3      309.96      315.68     82.22 o 
   0 -14   3      193.18      179.69     57.41 o 
   1 -14   3       47.81       44.77     30.19 o 
   2 -14   3        3.46       37.29     37.03 o 
  -4 -13   3       12.09       46.95     39.81 o 
  -3 -13   3       47.66       50.01     32.27 o 
  -2 -13   3       80.91     1688.71   1221.33 o 
  -1 -13   3      392.67      451.24     76.56 o 
   0 -13   3       54.19       14.04     43.11 o 
   1 -13   3      135.24      147.79     52.64 o 
   2 -13   3       72.13       26.34     31.08 o 
   3 -13   3       12.75       -5.77     27.26 o 
   4 -13   3      570.17      694.31    189.91 o 
  -5 -12   3      245.40      311.86     80.83 o 
  -4 -12   3      126.23      135.76     63.74 o 
  -3 -12   3       10.55       68.23     62.69 o 
  -2 -12   3      663.79      775.47    120.65 o 
  -1 -12   3       22.43       52.05     26.63 o 
   0 -12   3     2205.71     1922.47    215.76 o 
   1 -12   3       22.59       57.97     31.06 o 
   2 -12   3      277.86      315.79     68.64 o 
   3 -12   3      185.53      173.45     43.57 o 
   4 -12   3      245.18      224.76     55.43 o 
   5 -12   3      162.68      139.66     71.68 o 
  -6 -11   3      102.29      143.58     62.92 o 
  -5 -11   3      632.25      808.90    146.40 o 
  -4 -11   3      405.98      499.58     92.92 o 
  -3 -11   3      522.46      451.27     76.37 o 
  -2 -11   3      162.25      124.68    101.04 o 
  -1 -11   3     1379.49     1068.47    714.94 o 
   0 -11   3       28.45       60.10     27.77 o 
   1 -11   3     1509.49     1748.76    209.59 o 
   2 -11   3      172.29      181.39     42.72 o 
   3 -11   3      836.78      916.68    110.53 o 
   4 -11   3      370.08      363.34     71.19 o 
   5 -11   3      809.22      778.84    165.31 o 
   6 -11   3       45.38       17.29     31.46 o 
  -7 -10   3       11.57       37.03     71.94 o 
  -6 -10   3       83.70       38.89     39.24 o 
  -5 -10   3      610.81      672.08    126.93 o 
  -4 -10   3      125.39      192.16     61.07 o 
  -3 -10   3      452.37      552.76     87.85 o 
  -2 -10   3       33.47       38.29     19.89 o 
  -1 -10   3        4.02       22.71     26.18 o 
   0 -10   3     2576.69     2591.93    316.47 o 
   1 -10   3     1888.95     2243.33    224.88 o 
   2 -10   3       12.40       18.98     20.48 o 
   3 -10   3     1172.78      990.05     77.26 o 
   4 -10   3      604.62      619.96     59.76 o 
   5 -10   3        1.60       71.15     63.74 o 
   6 -10   3      877.05      858.29    147.33 o 
   7 -10   3      517.72      414.40     84.35 o 
  -7  -9   3       89.60       77.26     52.50 o 
  -6  -9   3       33.43       47.19     44.24 o 
  -5  -9   3        0.38       -3.97     25.39 o 
  -4  -9   3     1596.85     2072.10    236.12 o 
  -3  -9   3      828.41      948.08    126.82 o 
  -2  -9   3      365.00      369.24     77.76 o 
  -1  -9   3      338.50      363.45     68.24 o 
   0  -9   3      422.16      469.78     73.13 o 
   1  -9   3       18.93        7.50     14.94 o 
   2  -9   3     2591.75     2370.02    147.27 o 
   3  -9   3      263.44      211.83     25.61 o 
   4  -9   3     1373.22     1444.05    111.82 o 
   5  -9   3       61.85       55.24     20.02 o 
   6  -9   3      839.04      804.25    104.95 o 
   7  -9   3      451.06      320.07    104.35 o 
   8  -9   3      770.06      633.81    281.96 o 
  -8  -8   3      565.27      546.46    179.86 o 
  -7  -8   3       77.74       73.92     35.15 o 
  -6  -8   3      163.81      184.17     72.74 o 
  -5  -8   3      183.33      317.80     58.48 o 
  -4  -8   3      767.26      779.64    105.67 o 
  -3  -8   3      718.10      577.50    272.17 o 
  -2  -8   3     4901.29     5511.63    492.33 o 
  -1  -8   3      106.95       79.89     27.51 o 
   0  -8   3      308.45      368.00     45.91 o 
   1  -8   3     2822.75     2398.79    199.94 o 
   2  -8   3     1223.78     1161.70     78.17 o 
   3  -8   3     1673.25     1636.74    111.78 o 
   4  -8   3     1987.65     1935.52    137.75 o 
   5  -8   3       82.74       88.54     21.18 o 
   6  -8   3       53.84       86.08     28.43 o 
   7  -8   3      969.57     1022.27    141.02 o 
   8  -8   3        0.66       -5.29     37.82 o 
  -8  -7   3       58.86      -14.81     35.44 o 
  -7  -7   3      761.32      730.39    524.24 o 
  -6  -7   3      478.21      378.96    254.45 o 
  -5  -7   3        2.56       -9.52     23.28 o 
  -4  -7   3      473.79      422.08    221.39 o 
  -3  -7   3     3452.58     3876.29    342.66 o 
  -2  -7   3       22.62       36.50     32.53 o 
  -1  -7   3     4668.27     4958.66    392.22 o 
   0  -7   3     1074.63      846.52    223.64 o 
   1  -7   3      574.99      613.61     36.57 o 
   2  -7   3      993.79     1025.73     83.60 o 
   3  -7   3     2317.33     2175.52    202.80 o 
   4  -7   3        8.22       26.15     11.43 o 
   5  -7   3     1822.61     1997.85    143.68 o 
   6  -7   3       28.45       33.97     20.20 o 
   7  -7   3      430.77      321.74     65.80 o 
   8  -7   3      320.36      468.68     88.08 o 
   9  -7   3      458.65      425.61     87.58 o 
  -8  -6   3      713.84      790.33    162.40 o 
  -7  -6   3      807.68      948.48    122.19 o 
  -6  -6   3       25.10       24.85     15.61 o 
  -5  -6   3      331.65      281.88     40.75 o 
  -4  -6   3      135.57      108.60     30.02 o 
  -3  -6   3       21.41       41.76     26.71 o 
  -2  -6   3     1936.10     2236.19    183.44 o 
  -1  -6   3     2450.01     2456.02    193.94 o 
   0  -6   3      716.70      809.50     72.54 o 
   1  -6   3      968.47     1043.81     55.16 o 
   2  -6   3       61.36       62.41     11.21 o 
   3  -6   3       14.35       36.33     11.65 o 
   4  -6   3     5786.38     5980.84    343.18 o 
   5  -6   3     1148.09     1031.56     72.25 o 
   6  -6   3      375.65      356.94     88.61 o 
   7  -6   3       88.69       94.27     26.18 o 
   8  -6   3      540.35      477.98     71.26 o 
   9  -6   3       82.41      137.08     45.55 o 
  -9  -5   3       15.08      182.24     91.25 o 
  -8  -5   3      112.64      146.53     71.68 o 
  -7  -5   3      105.85       83.21     22.75 o 
  -6  -5   3     1858.70     1828.63    168.92 o 
  -5  -5   3      486.55      447.26     40.95 o 
  -4  -5   3     1184.12     1034.89    203.89 o 
  -3  -5   3      629.15      592.62     59.38 o 
  -2  -5   3      459.77      515.86     52.60 o 
  -1  -5   3     1672.89     1858.05    135.81 o 
   0  -5   3    11469.97    11820.08    751.17 o 
   1  -5   3      599.98      631.84     32.80 o 
   2  -5   3      421.01      409.56     27.67 o 
   3  -5   3      928.58     1017.88     61.21 o 
   4  -5   3     1430.09     1555.54     98.01 o 
   5  -5   3     1703.30     1651.04    116.59 o 
   6  -5   3     1510.79     1450.28    134.83 o 
   7  -5   3        8.70       -8.13     15.85 o 
   8  -5   3       43.94      104.47     40.96 o 
   9  -5   3      545.32      558.81    116.12 o 
  -9  -4   3        7.70      -12.43     29.36 o 
  -8  -4   3       23.00       61.69     28.77 o 
  -7  -4   3      607.95      607.99     56.97 o 
  -6  -4   3      743.79      733.16     60.25 o 
  -5  -4   3     1984.15     2142.43    149.07 o 
  -4  -4   3      788.01      826.47     54.01 o 
  -3  -4   3     3405.53     3142.85    512.07 o 
  -2  -4   3        2.37       29.49     34.12 o 
  -1  -4   3     4941.71     5025.63    316.02 o 
   0  -4   3      499.10      410.98     28.94 o 
   1  -4   3     8453.26     8830.21    440.24 o 
   2  -4   3     4190.45     4584.64    211.41 o 
   3  -4   3      428.04      423.57     29.26 o 
   4  -4   3     2772.23     2930.35    157.02 o 
   5  -4   3     4194.76     3805.35    319.58 o 
   6  -4   3       57.30       86.21     28.70 o 
   7  -4   3     2250.77     2018.64    189.30 o 
   8  -4   3      179.92      127.36     32.65 o 
   9  -4   3        0.16       10.04     19.54 o 
  10  -4   3      473.11      418.15     77.13 o 
  -9  -3   3      368.37      345.02     61.53 o 
  -8  -3   3        8.99       31.09     27.30 o 
  -7  -3   3      209.01      161.31     25.98 o 
  -6  -3   3      388.97      344.08     36.03 o 
  -5  -3   3     1779.46     1972.28    122.77 o 
  -4  -3   3      678.56      732.24     53.03 o 
  -3  -3   3     4564.48     4528.46    212.74 o 
  -2  -3   3      152.88      175.74     12.26 o 
  -1  -3   3     2062.62     2170.00    136.43 o 
   0  -3   3    19882.85    18195.00    804.61 o 
   1  -3   3     4644.66     5091.74    203.46 o 
   2  -3   3     1268.51     1205.90     59.24 o 
   3  -3   3     2918.62     2616.05    296.04 o 
   4  -3   3     2754.82     2999.06    148.30 o 
   5  -3   3      174.78      179.31     16.85 o 
   6  -3   3     5751.83     5446.12    431.49 o 
   7  -3   3      763.69      742.82     85.04 o 
   8  -3   3      835.08      699.39     93.79 o 
   9  -3   3       49.47       -4.79     31.61 o 
  10  -3   3       73.69       33.12     51.71 o 
  -9  -2   3       56.53       64.80     53.43 o 
  -8  -2   3      329.73      367.26     58.22 o 
  -7  -2   3        4.58       59.74     18.91 o 
  -6  -2   3      404.69      386.32     43.30 o 
  -5  -2   3      148.04      114.04     15.44 o 
  -4  -2   3     3525.70     3409.43    171.67 o 
  -3  -2   3     3031.91     2943.69    201.45 o 
  -2  -2   3     4684.33     4603.27    183.55 o 
  -1  -2   3       49.94       64.42     10.76 o 
   0  -2   3    19481.66    20677.54    682.23 o 
   1  -2   3     8795.35     9536.83    353.11 o 
   2  -2   3    16773.05    17428.91    699.69 o 
   3  -2   3        1.79       22.00      8.16 o 
   4  -2   3      770.28      682.18     37.69 o 
   5  -2   3     1757.59     1769.26     89.26 o 
   6  -2   3      268.28      300.10     53.53 o 
   7  -2   3     2716.14     2541.11    234.89 o 
   8  -2   3     1087.70     1075.45    125.75 o 
   9  -2   3       21.18       25.18     37.29 o 
  10  -2   3        2.83       -5.09     22.86 o 
  -9  -1   3      141.46      207.12     59.65 o 
  -8  -1   3      814.08      798.50    100.98 o 
  -7  -1   3        1.68       32.58     19.56 o 
  -6  -1   3       64.35       64.04     12.33 o 
  -5  -1   3      350.22      314.17     27.17 o 
  -4  -1   3      137.92      158.42     14.34 o 
  -3  -1   3     4781.43     4477.30    199.97 o 
  -2  -1   3     3426.27     3462.81    142.17 o 
  -1  -1   3       31.31       65.55      6.16 o 
   0  -1   3     3517.60     4025.75    137.22 o 
   1  -1   3     6372.23     6379.96    215.99 o 
   2  -1   3       99.41      103.61      9.25 o 
   3  -1   3     8770.43     9404.35    394.28 o 
   4  -1   3     2686.99     2920.30    135.33 o 
   5  -1   3       97.47      100.07     12.51 o 
   6  -1   3      158.13      198.03     31.65 o 
   7  -1   3     1261.93     1232.49    124.50 o 
   8  -1   3        6.57       27.64     22.94 o 
   9  -1   3      796.03      722.05    179.73 o 
  10  -1   3      115.37      156.66     52.07 o 
  -9   0   3      458.46      664.18    114.45 o 
  -8   0   3       48.87       96.19     35.97 o 
  -7   0   3     1683.40     1661.17    161.32 o 
  -6   0   3      808.29      669.43     44.98 o 
  -5   0   3        7.00       18.75      5.99 o 
  -4   0   3     1150.08     1080.76     56.96 o 
  -3   0   3    11167.27    10817.64    456.16 o 
  -2   0   3       16.16       28.20      5.19 o 
  -1   0   3     2852.82     3187.78    132.29 o 
   0   0   3     3606.81     3659.02    117.30 o 
   1   0   3     6258.25     7638.24    685.59 o 
   2   0   3      330.11      339.11     16.58 o 
   3   0   3     5130.27     4680.48    557.01 o 
   4   0   3     1112.13     1133.57     57.41 o 
   5   0   3     2482.07     2358.31    126.20 o 
   6   0   3      180.64      205.78     26.25 o 
   7   0   3      241.80      279.73     34.07 o 
   8   0   3     1370.47     1399.48    154.19 o 
   9   0   3      567.11      524.67    126.43 o 
  10   0   3      228.20      248.40     64.45 o 
 -10   1   3       10.46       30.68     61.36 o 
  -9   1   3        8.65       25.74     47.08 o 
  -8   1   3     1567.42     1599.24    183.85 o 
  -7   1   3     1596.64     1162.89    155.92 o 
  -6   1   3      685.35      741.25     72.61 o 
  -5   1   3      840.10      849.53     59.28 o 
  -4   1   3      375.33      328.04     19.68 o 
  -3   1   3      731.67      622.83     31.06 o 
  -2   1   3    10933.23    11491.87    491.67 o 
  -1   1   3      129.27      112.82     19.42 o 
   0   1   3     5206.67     4440.31    337.99 o 
   1   1   3     5108.09     4920.24    107.74 o 
   2   1   3     3010.86     3552.47    122.83 o 
   3   1   3        4.53       29.50      5.26 o 
   4   1   3     5048.97     5706.43    285.45 o 
   5   1   3      274.25      232.97     21.40 o 
   6   1   3       56.75       75.96     17.32 o 
   7   1   3       44.54       37.52     10.89 o 
   8   1   3      494.02      492.56     62.50 o 
   9   1   3      657.15      994.76    124.04 o 
  10   1   3      497.92      515.71    151.96 o 
  -9   2   3       21.87       21.26     21.65 o 
  -8   2   3      309.96      299.89     54.50 o 
  -7   2   3     1351.96     1406.27    147.93 o 
  -6   2   3     3012.71     3127.84    268.18 o 
  -5   2   3       15.32       10.91     11.45 o 
  -4   2   3        0.62        8.19      6.98 o 
  -3   2   3     3690.29     3422.89    469.82 o 
  -2   2   3      625.98      564.58     30.21 o 
  -1   2   3      823.64      890.22     35.11 o 
   0   2   3      955.76     1046.58     74.41 o 
   1   2   3     3320.48     3180.35    147.66 o 
   2   2   3      954.84     1001.59     38.36 o 
   3   2   3      165.34      178.27     23.13 o 
   4   2   3     2994.52     3111.61    176.74 o 
   5   2   3     1434.56     1542.40     90.80 o 
   6   2   3     2031.50     2118.00    146.16 o 
   7   2   3       99.49      113.81     19.92 o 
   8   2   3       93.07      121.09     50.78 o 
   9   2   3      447.16      493.81     82.26 o 
  10   2   3       12.79       35.68     36.91 o 
  -9   3   3        0.05       39.12     35.70 o 
  -8   3   3       67.21       42.59     26.94 o 
  -7   3   3     1636.80     1623.27    174.31 o 
  -6   3   3        0.16      -12.64     12.64 o 
  -5   3   3     2836.34     2798.38    222.35 o 
  -4   3   3      367.39      361.85     21.11 o 
  -3   3   3        3.40       12.05      6.01 o 
  -2   3   3     1273.21     1455.42     61.59 o 
  -1   3   3     3618.65     3670.90    172.90 o 
   0   3   3     4383.44     3813.34    332.84 o 
   1   3   3    20923.62    17282.60   2930.67 o 
   2   3   3      273.38      264.46     14.42 o 
   3   3   3      835.96      747.57     39.02 o 
   4   3   3     4290.43     4826.46    244.35 o 
   5   3   3     5094.05     5251.93    417.82 o 
   6   3   3      976.03      987.09    107.66 o 
   7   3   3     1775.24     1732.97    167.84 o 
   8   3   3      126.60      139.58     42.16 o 
   9   3   3       28.11       20.72     26.18 o 
  10   3   3      792.49      857.68    136.72 o 
  -9   4   3      169.30      162.10     66.92 o 
  -8   4   3       44.33       32.13     25.02 o 
  -7   4   3        7.05      -19.98     19.98 o 
  -6   4   3     1166.51     1018.14    377.31 o 
  -5   4   3     1306.96     1151.22    487.34 o 
  -4   4   3     2483.84     2141.94    331.91 o 
  -3   4   3     3985.62     4368.84    192.64 o 
  -2   4   3     1740.58     1700.77     77.41 o 
  -1   4   3      109.46      190.79     16.42 o 
   0   4   3    16878.62    15874.00   1083.13 o 
   1   4   3     4866.85     4467.17    235.55 o 
   2   4   3     3572.16     3475.64    142.94 o 
   3   4   3      236.29      203.56     16.64 o 
   4   4   3     3486.25     3830.21    204.06 o 
   5   4   3     3921.54     4191.18    238.79 o 
   6   4   3     4991.66     5471.52    334.72 o 
   7   4   3       49.86       24.95     13.78 o 
   8   4   3      339.58      346.05     44.47 o 
   9   4   3        1.52        4.00     24.47 o 
  10   4   3       60.27       65.23     39.68 o 
  -9   5   3        9.87      -21.26     22.90 o 
  -8   5   3      197.05      243.75     62.60 o 
  -7   5   3        0.19       22.46     24.28 o 
  -6   5   3      830.47      640.14    298.36 o 
  -5   5   3      380.31      379.58     54.50 o 
  -4   5   3     6559.32     6675.05    372.85 o 
  -3   5   3      388.35      383.16     27.48 o 
  -2   5   3     4338.59     4326.50    317.47 o 
  -1   5   3     4286.46     4890.15    353.81 o 
   0   5   3     2609.79     2968.42    152.97 o 
   1   5   3    14636.85    15784.19    676.70 o 
   2   5   3    17698.96    16491.32   1421.00 o 
   3   5   3     1007.00      943.29     55.64 o 
   4   5   3      491.38      415.75     34.49 o 
   5   5   3      725.92      829.65     61.69 o 
   6   5   3       24.36       21.76     12.74 o 
   7   5   3     1591.17     1917.34    151.50 o 
   8   5   3      485.64      571.13     60.93 o 
   9   5   3       12.67        9.28     22.81 o 
  10   5   3        1.27       27.26     29.57 o 
  -9   6   3      339.79      294.87     68.69 o 
  -8   6   3      309.83      209.19     56.34 o 
  -7   6   3      214.35      219.32     43.06 o 
  -6   6   3       58.83       56.00     24.21 o 
  -5   6   3     1509.26     1268.29    172.59 o 
  -4   6   3        8.83       14.05     10.15 o 
  -3   6   3     9929.56    11354.41    575.71 o 
  -2   6   3     2561.65     2583.47    134.46 o 
  -1   6   3      817.70      898.30     51.51 o 
   0   6   3     1105.99     1129.90    133.92 o 
   1   6   3    18405.15    22073.88   1064.38 o 
   2   6   3     1616.18     1888.39    121.26 o 
   3   6   3     6164.87     5380.98    622.74 o 
   4   6   3       60.71       68.35     12.44 o 
   5   6   3      120.53      122.90     21.05 o 
   6   6   3     1250.76     1488.82    122.63 o 
   7   6   3     1812.58     2245.29    176.61 o 
   8   6   3       14.45       31.12     23.42 o 
   9   6   3      594.89      622.25     97.25 o 
  -9   7   3      181.82      222.94     56.75 o 
  -8   7   3       74.14       46.25     41.79 o 
  -7   7   3      847.21      959.78    123.93 o 
  -6   7   3       90.39       70.06     27.14 o 
  -5   7   3       23.70       12.55     13.93 o 
  -4   7   3     1315.26     1320.49     81.94 o 
  -3   7   3     3360.26     3811.89    222.93 o 
  -2   7   3      980.50      919.62     60.29 o 
  -1   7   3      230.21      190.26     33.89 o 
   0   7   3       68.23       67.35     15.11 o 
   1   7   3        7.54       27.97      8.09 o 
   2   7   3     4753.76     4841.12    260.30 o 
   3   7   3      108.48       86.22     12.91 o 
   4   7   3     1554.91     1694.18    113.69 o 
   5   7   3     1139.64     1294.99     97.05 o 
   6   7   3       28.68       52.77     27.20 o 
   7   7   3      104.56       87.07     25.34 o 
   8   7   3      932.40     1064.63    105.66 o 
   9   7   3       98.24       94.69     41.93 o 
  -8   8   3      822.23      597.83     93.25 o 
  -7   8   3      420.81      484.77    101.83 o 
  -6   8   3      427.51      517.89    125.64 o 
  -5   8   3        0.48       19.26     19.84 o 
  -4   8   3      145.26      138.93     24.58 o 
  -3   8   3      339.80      307.66     40.20 o 
  -2   8   3     5486.43     5808.26    398.98 o 
  -1   8   3        9.16       16.96     10.58 o 
   0   8   3      885.76     1025.21     64.98 o 
   1   8   3      125.18      123.84     15.83 o 
   2   8   3      374.25      486.88     54.32 o 
   3   8   3        7.82       21.81      9.76 o 
   4   8   3     3806.37     4443.66    299.04 o 
   5   8   3       70.12       76.22     21.61 o 
   6   8   3       77.99      104.83     27.78 o 
   7   8   3      465.22      514.11     66.46 o 
   8   8   3      150.40      244.96     55.82 o 
   9   8   3      408.75       34.91     47.08 o 
  -8   9   3      136.72       99.54     38.07 o 
  -7   9   3     1058.81     1221.82    157.47 o 
  -6   9   3     1305.33     1073.27    259.08 o 
  -5   9   3      412.67      381.56     57.95 o 
  -4   9   3       24.45       46.21     24.11 o 
  -3   9   3      897.54     1155.21    107.96 o 
  -2   9   3       83.95      145.31     30.21 o 
  -1   9   3     2005.03     1963.47    393.55 o 
   0   9   3      339.07      335.89     30.46 o 
   1   9   3      595.98      559.32    102.89 o 
   2   9   3       27.20       12.65     16.28 o 
   3   9   3      645.02      694.70     60.77 o 
   4   9   3       39.38       34.35     16.89 o 
   5   9   3     2958.90     3511.91    343.00 o 
   6   9   3      386.46      353.18     53.46 o 
   7   9   3       44.59       41.73     21.13 o 
   8   9   3      108.35       91.53     93.37 o 
  -7  10   3      642.24      456.21    130.00 o 
  -6  10   3        8.30       65.41     69.96 o 
  -5  10   3     1103.27     1246.52    141.45 o 
  -4  10   3       82.15      100.70     29.26 o 
  -3  10   3       72.94       94.02     33.33 o 
  -2  10   3      227.38      178.38     39.25 o 
  -1  10   3      495.07      662.04     56.63 o 
   0  10   3      259.26      345.04     38.17 o 
   1  10   3     2152.73     1785.85    280.47 o 
   2  10   3      100.74      110.01     19.95 o 
   3  10   3       62.79       49.64     30.32 o 
   4  10   3      755.82      936.57     86.90 o 
   5  10   3      471.77      394.27     79.71 o 
   6  10   3      209.58      143.24     53.27 o 
   7  10   3      232.10      380.37     81.13 o 
   8  10   3       10.39      -25.92     44.97 o 
  -7  11   3       64.61       92.36     40.00 o 
  -6  11   3      850.67     1007.69    175.63 o 
  -5  11   3      350.23      287.75    109.11 o 
  -4  11   3     1118.74      882.66    467.24 o 
  -3  11   3      448.47      431.88     55.85 o 
  -2  11   3     1044.10     1301.58    112.50 o 
  -1  11   3        2.58       17.94     16.43 o 
   0  11   3     3034.18     3715.35    259.34 o 
   1  11   3      836.81      726.00    108.99 o 
   2  11   3     2352.45     2228.98    187.97 o 
   3  11   3       71.51       76.19     19.73 o 
   4  11   3      441.47      400.06     59.51 o 
   5  11   3      582.46      510.33    110.83 o 
   6  11   3     1454.23     1784.48    241.95 o 
   7  11   3        3.68       -3.90     21.45 o 
  -6  12   3      237.18      187.13     54.53 o 
  -5  12   3      453.54      244.65    194.54 o 
  -4  12   3      995.81     1335.52    184.91 o 
  -3  12   3      104.71       92.71     28.55 o 
  -2  12   3      750.85      810.15     83.66 o 
  -1  12   3     1934.72     2144.76    209.73 o 
   0  12   3        1.43       13.99     14.46 o 
   1  12   3     3259.56     2653.32    437.00 o 
   2  12   3     1096.55     1174.92    104.56 o 
   3  12   3     1025.35     1028.82    219.40 o 
   4  12   3        9.23       40.90     50.26 o 
   5  12   3      442.82      584.53    101.89 o 
   6  12   3       25.11       11.65     35.58 o 
  -5  13   3      619.26      665.65    120.79 o 
  -4  13   3       29.77      -22.78     32.08 o 
  -3  13   3     1488.73     1576.18    152.70 o 
  -2  13   3      232.78      257.38     50.34 o 
  -1  13   3      188.14      144.78     30.15 o 
   0  13   3      781.82      757.55    124.68 o 
   1  13   3      592.44      527.33    270.05 o 
   2  13   3      255.95      214.01     63.29 o 
   3  13   3      494.58      567.68     94.43 o 
   4  13   3        0.98        4.27     25.79 o 
   5  13   3       19.75      -11.99     28.79 o 
   6  13   3      292.96      258.95     89.93 o 
  -4  14   3      860.83     1240.77    278.52 o 
  -3  14   3      596.76      338.03    119.03 o 
  -2  14   3      464.67      379.08    181.84 o 
  -1  14   3      337.40      324.48     63.60 o 
   0  14   3       64.96       85.75     36.33 o 
   1  14   3       42.43       39.12     38.75 o 
   2  14   3     1041.58     1277.86    182.79 o 
   3  14   3       67.12       57.45     69.83 o 
   4  14   3      330.13      396.68     85.63 o 
  -2  15   3      780.30      945.30    140.05 o 
  -1  15   3       12.96       20.81     28.21 o 
   0  15   3      132.22      102.11     38.74 o 
   1  15   3       85.22       55.53     35.64 o 
   2  15   3       41.20       39.68     38.88 o 
   3  15   3      382.24      454.94    119.55 o 
  -3 -13   4        0.34      -28.13     29.55 o 
  -2 -13   4      247.32      237.76    230.91 o 
  -1 -13   4       73.38       35.03     29.79 o 
   0 -13   4        0.19       59.78     39.15 o 
   1 -13   4      589.79      321.25    197.32 o 
   2 -13   4      356.09      258.50     62.54 o 
   3 -13   4      235.71      137.54     46.28 o 
   4 -13   4      133.06      164.78     78.29 o 
  -4 -12   4      150.01      193.44     74.16 o 
  -3 -12   4      760.03      714.75    262.52 o 
  -2 -12   4      115.00       95.83     51.31 o 
  -1 -12   4      359.97      403.69     87.23 o 
   0 -12   4       19.47       29.96     26.51 o 
   1 -12   4      127.64      142.01     62.03 o 
   2 -12   4      191.02      225.91     46.56 o 
   3 -12   4     1217.31     1280.77    195.20 o 
   4 -12   4        5.07       63.20     40.14 o 
   5 -12   4       42.26       25.39     64.54 o 
  -5 -11   4       47.70       14.05     47.48 o 
  -4 -11   4      735.96      735.21    118.73 o 
  -3 -11   4       30.31       25.71     28.98 o 
  -2 -11   4      371.61      271.15     74.46 o 
  -1 -11   4      139.50      198.88     46.29 o 
   0 -11   4      267.02      291.71     53.68 o 
   1 -11   4        0.13       -1.52     15.28 o 
   2 -11   4      912.27      847.67    114.29 o 
   3 -11   4       22.40       44.31     20.79 o 
   4 -11   4     1363.80     1307.91    158.56 o 
   5 -11   4      383.99      307.61    126.96 o 
   6 -11   4      121.17      206.05     82.26 o 
  -6 -10   4      254.18      344.39    103.72 o 
  -5 -10   4       12.51       12.65     31.08 o 
  -4 -10   4        5.30       -3.09     22.75 o 
  -3 -10   4      912.62     1125.51    153.12 o 
  -2 -10   4      663.54      694.90    100.28 o 
  -1 -10   4      369.95      358.53     86.36 o 
   0 -10   4     1012.87      993.38    133.70 o 
   1 -10   4        0.33        6.56     30.68 o 
   2 -10   4       71.49       60.84     25.09 o 
   3 -10   4     1309.58     1304.60    178.67 o 
   4 -10   4     1472.59     1490.74    125.25 o 
   5 -10   4      170.73      158.64     35.86 o 
   6 -10   4      454.63      296.94    219.01 o 
   7 -10   4      214.96      142.95    159.10 o 
  -7  -9   4      550.27      351.11    215.04 o 
  -6  -9   4      129.91      147.74     89.27 o 
  -5  -9   4      196.48      121.87    137.28 o 
  -4  -9   4      141.97      136.45     49.06 o 
  -3  -9   4      241.27      307.56     54.19 o 
  -2  -9   4       58.39       72.47     33.33 o 
  -1  -9   4     1552.57     1705.02    178.60 o 
   0  -9   4      117.62       56.41     42.72 o 
   1  -9   4      723.30      581.42     62.28 o 
   2  -9   4       27.81       17.51     14.41 o 
   3  -9   4      742.34      695.07     58.97 o 
   4  -9   4      517.27      394.51     67.24 o 
   5  -9   4     2601.63     2535.79    198.88 o 
   6  -9   4        1.63       -8.37     19.31 o 
   7  -9   4      622.87      692.43    113.86 o 
   8  -9   4      100.83       85.41     47.41 o 
  -7  -8   4      125.67      101.47     36.70 o 
  -6  -8   4      140.27      156.51    110.03 o 
  -5  -8   4     1224.31     1239.00    152.54 o 
  -4  -8   4       19.13       44.28     23.65 o 
  -3  -8   4      273.94      258.57     43.96 o 
  -2  -8   4      830.84      844.38    197.45 o 
  -1  -8   4      235.36      212.98     40.75 o 
   0  -8   4     3258.95     3314.98    291.30 o 
   1  -8   4     2313.10     2185.27    183.24 o 
   2  -8   4      165.28      119.59     15.41 o 
   3  -8   4        3.03       17.31     16.06 o 
   4  -8   4     1466.55     1375.79    106.39 o 
   5  -8   4       16.58       26.93     14.39 o 
   6  -8   4      617.85      617.00    116.25 o 
   7  -8   4       29.53       44.35     30.43 o 
   8  -8   4      245.13      234.35     64.93 o 
  -8  -7   4       26.27       62.95     78.82 o 
  -7  -7   4       73.27      118.35     35.36 o 
  -6  -7   4      302.36      365.63     81.60 o 
  -5  -7   4        0.63        7.88     17.98 o 
  -4  -7   4     3397.24     4049.86    400.24 o 
  -3  -7   4     1108.36     1107.27    130.23 o 
  -2  -7   4      176.93      208.18     34.22 o 
  -1  -7   4      957.27      921.50     96.56 o 
   0  -7   4     4442.23     2819.82   1745.57 o 
   1  -7   4      755.95      679.48     39.83 o 
   2  -7   4     1514.72     1494.79     93.07 o 
   3  -7   4      134.75      163.06     19.21 o 
   4  -7   4      188.14      222.99     26.72 o 
   5  -7   4      944.29      847.16     67.65 o 
   6  -7   4      151.65      156.17     40.18 o 
   7  -7   4       23.65       47.84     34.17 o 
   8  -7   4      285.05      311.75     77.76 o 
   9  -7   4        1.65       21.76     35.01 o 
  -7  -6   4        1.66       -5.01     24.01 o 
  -6  -6   4       50.18       53.51     43.64 o 
  -5  -6   4      941.18     1151.07    127.32 o 
  -4  -6   4      892.27      993.36    120.14 o 
  -3  -6   4      587.63      577.79     81.33 o 
  -2  -6   4     1598.81     1730.32    153.74 o 
  -1  -6   4      723.05      714.06     72.28 o 
   0  -6   4      398.91      353.79     39.71 o 
   1  -6   4     8421.08     8117.74    375.36 o 
   2  -6   4       46.49       33.13     15.48 o 
   3  -6   4     2617.89     2577.67    155.59 o 
   4  -6   4        7.39       40.21     16.55 o 
   5  -6   4      305.36      276.18     37.21 o 
   6  -6   4      146.08      210.41     39.15 o 
   7  -6   4     1316.07     1368.17    156.45 o 
   8  -6   4       66.79       97.82     38.81 o 
   9  -6   4      208.80      163.54     47.37 o 
  -8  -5   4       74.01      195.99     86.76 o 
  -7  -5   4      220.48      243.46     46.24 o 
  -6  -5   4        0.09       10.90     15.60 o 
  -5  -5   4       63.65       62.74     15.45 o 
  -4  -5   4     4079.19     3285.81    663.85 o 
  -3  -5   4     3933.66     4124.92    338.76 o 
  -2  -5   4      583.65      690.99     68.43 o 
  -1  -5   4      682.01      662.29     76.57 o 
   0  -5   4     1191.81     1059.60    122.86 o 
   1  -5   4      550.55      483.50     28.59 o 
   2  -5   4     2060.30     1944.58    327.87 o 
   3  -5   4     2903.08     2958.14    165.62 o 
   4  -5   4      545.46      483.81     45.63 o 
   5  -5   4       20.85       10.30     13.34 o 
   6  -5   4     1074.40     1099.48    109.55 o 
   7  -5   4       79.24      109.85     30.90 o 
   8  -5   4     1619.73     1618.87    190.47 o 
   9  -5   4      358.59      293.78     81.60 o 
  -9  -4   4       17.90      -14.02     42.58 o 
  -8  -4   4      687.75      543.39    189.12 o 
  -7  -4   4      155.71      136.93     24.26 o 
  -6  -4   4      179.07      230.25     30.20 o 
  -5  -4   4       34.29       20.87     10.36 o 
  -4  -4   4     1908.09     1649.62    282.74 o 
  -3  -4   4      138.01      145.39     22.40 o 
  -2  -4   4     3695.26     2357.33    597.64 o 
  -1  -4   4     1188.20      950.57    163.59 o 
   0  -4   4       36.13       39.59      5.82 o 
   1  -4   4        3.26        6.39      5.33 o 
   2  -4   4     4731.78     5225.37    274.72 o 
   3  -4   4       43.69       39.20      8.56 o 
   4  -4   4    11779.30    12030.84    652.04 o 
   5  -4   4     1294.67     1151.47     77.74 o 
   6  -4   4      159.81      175.20     31.83 o 
   7  -4   4     1488.36     1527.50    160.40 o 
   8  -4   4     1117.36     1056.40    125.49 o 
   9  -4   4      213.72      239.39     66.14 o 
  10  -4   4      447.84      528.00    116.22 o 
  -9  -3   4      136.69      134.87     38.39 o 
  -8  -3   4      827.90      719.48     92.54 o 
  -7  -3   4      498.22      497.00     59.10 o 
  -6  -3   4     1212.11     1375.74    105.50 o 
  -5  -3   4        3.63       18.37     10.57 o 
  -4  -3   4      654.62      657.20     45.11 o 
  -3  -3   4     6401.65     6185.10    442.20 o 
  -2  -3   4     4654.19     4755.46    207.63 o 
  -1  -3   4     5765.94     5992.84    232.44 o 
   0  -3   4     5597.20     5105.31    736.79 o 
   1  -3   4      144.26      184.93     28.88 o 
   2  -3   4       10.85       37.13      8.69 o 
   3  -3   4    11660.80    12479.66    615.23 o 
   4  -3   4     5819.00     6391.48    340.26 o 
   5  -3   4     4774.69     4556.80    250.61 o 
   6  -3   4     1296.25     1036.82     66.51 o 
   7  -3   4      883.62      948.21    105.78 o 
   8  -3   4      145.42      160.86     41.28 o 
   9  -3   4     1295.60     1328.72    168.09 o 
  10  -3   4       21.15       -6.17     31.75 o 
  -9  -2   4      129.51      143.77     41.07 o 
  -8  -2   4       62.31       68.79     23.95 o 
  -7  -2   4     2684.38     2585.38    183.19 o 
  -6  -2   4       33.64       58.72     12.59 o 
  -5  -2   4     1200.38     1217.99     82.52 o 
  -4  -2   4       66.50       59.47     10.69 o 
  -3  -2   4     3105.39     3298.63    163.60 o 
  -2  -2   4     2496.86     2488.14    118.15 o 
  -1  -2   4    10481.73    10502.67    417.02 o 
   0  -2   4      457.13      452.99     23.27 o 
   1  -2   4     3323.65     3336.24    435.26 o 
   2  -2   4     2960.02     3296.38    151.58 o 
   3  -2   4       25.44       33.38      6.99 o 
   4  -2   4     5499.36     5671.90    287.46 o 
   5  -2   4     7261.45     7031.51    366.62 o 
   6  -2   4       60.28       52.23     11.51 o 
   7  -2   4      488.30      585.77     69.52 o 
   8  -2   4      857.93      826.38    108.78 o 
   9  -2   4      148.31      197.86     51.82 o 
  10  -2   4      505.43      534.35     89.11 o 
  -9  -1   4        0.31       46.94     29.13 o 
  -8  -1   4       23.34       49.32     22.59 o 
  -7  -1   4      205.91      121.64     31.75 o 
  -6  -1   4     1213.56     1247.74    176.60 o 
  -5  -1   4      806.28      827.49     58.63 o 
  -4  -1   4      217.73      227.11     19.54 o 
  -3  -1   4      466.65      505.56     32.16 o 
  -2  -1   4      287.69      291.32     30.08 o 
  -1  -1   4      484.74      401.31     32.00 o 
   0  -1   4    20913.05    20997.32    800.30 o 
   1  -1   4    19871.55    21166.34    817.82 o 
   2  -1   4      716.68      847.78     41.46 o 
   3  -1   4      108.04      122.73     17.39 o 
   4  -1   4     3300.04     3183.08    240.88 o 
   5  -1   4      291.04      297.88     24.39 o 
   6  -1   4     2055.07     1911.45    137.68 o 
   7  -1   4     1050.20      922.17     66.42 o 
   8  -1   4      522.14      471.51     64.42 o 
   9  -1   4      223.94      274.31     55.12 o 
  10  -1   4      293.89      308.34     90.46 o 
  -9   0   4      277.58      200.78     62.85 o 
  -8   0   4        0.01       42.11     26.75 o 
  -7   0   4       22.80       35.09     31.34 o 
  -6   0   4     1670.83     1503.10     99.87 o 
  -5   0   4      125.84      125.82     17.00 o 
  -4   0   4     6224.66     6388.55    325.14 o 
  -3   0   4       14.76       23.66      7.04 o 
  -2   0   4      974.27      930.82     46.62 o 
  -1   0   4     2885.35     2833.00    112.63 o 
   0   0   4    13292.52    13071.11    479.65 o 
   1   0   4     5600.10     5833.01    256.16 o 
   2   0   4     2130.93     2078.36    106.07 o 
   3   0   4     1792.66     1790.78     83.77 o 
   4   0   4     1441.64     1298.55     70.26 o 
   5   0   4     7184.75     7352.46    384.96 o 
   6   0   4       47.27       52.11     14.39 o 
   7   0   4      258.05      272.01     50.91 o 
   8   0   4      314.09      313.88     58.43 o 
   9   0   4       42.09       67.75     35.61 o 
  10   0   4       94.48      110.80     45.49 o 
  -9   1   4      162.42      232.35     59.93 o 
  -8   1   4      327.82      429.28     96.01 o 
  -7   1   4       21.96       51.31     36.50 o 
  -6   1   4       98.72      113.27     26.32 o 
  -5   1   4     2164.31     2081.03    155.50 o 
  -4   1   4      810.23      807.15     47.47 o 
  -3   1   4     5459.28     6109.79    282.42 o 
  -2   1   4      656.50      537.12     37.74 o 
  -1   1   4       20.09       23.73      7.65 o 
   0   1   4     7515.06     8003.13    396.78 o 
   1   1   4      939.94      853.64     68.97 o 
   2   1   4       52.90       45.81      5.34 o 
   3   1   4       22.40       38.99      7.08 o 
   4   1   4        8.43       31.44     11.09 o 
   5   1   4      183.71      160.69     17.15 o 
   6   1   4     2682.03     2752.86    165.40 o 
   7   1   4      993.79     1114.53     88.37 o 
   8   1   4        9.44       43.53     24.96 o 
   9   1   4       50.28       41.09     46.29 o 
  10   1   4        3.19        9.10     31.54 o 
  -9   2   4      508.65      517.14     86.34 o 
  -8   2   4        1.35      -17.63     23.46 o 
  -7   2   4       67.95       64.60     23.08 o 
  -6   2   4       40.42       36.25     16.77 o 
  -5   2   4       41.97       46.59      9.40 o 
  -4   2   4     1482.28     1515.62     87.75 o 
  -3   2   4     3680.81     3827.50    173.25 o 
  -2   2   4        8.18       28.13      6.19 o 
  -1   2   4     2884.93     3031.86    120.71 o 
   0   2   4      571.43      551.97     22.70 o 
   1   2   4     2764.57     2630.27    139.43 o 
   2   2   4      530.55      493.04     19.81 o 
   3   2   4     1336.87     1296.16     58.33 o 
   4   2   4      120.89      133.67     13.50 o 
   5   2   4      885.73      811.52     51.87 o 
   6   2   4      627.26      685.33     53.73 o 
   7   2   4        2.10       -1.49     11.88 o 
   8   2   4     1805.35     1947.46    151.09 o 
   9   2   4      300.46      357.40     68.00 o 
  10   2   4        0.03        7.72     28.69 o 
  -9   3   4       35.51       43.43     33.95 o 
  -8   3   4     1179.10     1278.27    167.17 o 
  -7   3   4      670.36      705.87     85.21 o 
  -6   3   4       20.57       12.45     16.57 o 
  -5   3   4      612.24      590.17     63.49 o 
  -4   3   4     2093.69     1930.45     94.22 o 
  -3   3   4      532.89      531.40     29.74 o 
  -2   3   4     8184.19     8263.90    345.44 o 
  -1   3   4       12.60       29.69      6.59 o 
   0   3   4     3124.72     3092.97    106.15 o 
   1   3   4     2179.24       21.95      1.32 o 
   2   3   4    13873.30    14264.31    473.98 o 
   3   3   4     6698.63     6529.74    579.60 o 
   4   3   4     3905.97     3760.97    344.50 o 
   5   3   4        0.93        7.66     14.15 o 
   6   3   4       43.43       32.86     14.23 o 
   7   3   4     1626.85     1771.35    129.20 o 
   8   3   4      803.27      841.29     76.84 o 
   9   3   4      849.52      791.61    105.43 o 
  10   3   4      271.21      259.11     76.62 o 
  -9   4   4      249.21      223.59     52.44 o 
  -8   4   4      255.03      220.16     47.87 o 
  -7   4   4     1329.33     1412.36    152.44 o 
  -6   4   4      837.10      849.37     95.45 o 
  -5   4   4      365.35      374.56     57.40 o 
  -4   4   4      171.28      133.94     29.46 o 
  -3   4   4     3218.40     3040.57    295.23 o 
  -2   4   4       87.17      117.36     13.17 o 
  -1   4   4     3025.98     2839.26    120.41 o 
   0   4   4     1206.20     1190.00     71.08 o 
   1   4   4        0.53        5.60      6.87 o 
   2   4   4     4247.29     4037.01    154.70 o 
   3   4   4    10278.22    10755.52    479.06 o 
   4   4   4       35.73       38.53      8.94 o 
   5   4   4     3209.78     3031.53    608.64 o 
   6   4   4       11.22       33.86     25.56 o 
   7   4   4      207.68      185.42     29.76 o 
   8   4   4      304.86      341.27     45.84 o 
   9   4   4     1152.40     1262.80    151.06 o 
  10   4   4       16.18       -2.23     24.76 o 
  -9   5   4       86.60      130.43     43.35 o 
  -8   5   4      217.71      276.98     53.48 o 
  -7   5   4     2991.10     3277.95    333.05 o 
  -6   5   4        2.68      -15.87     21.69 o 
  -5   5   4      349.62      377.11     49.97 o 
  -4   5   4      108.39      137.69     15.74 o 
  -3   5   4     1256.75     1427.94     80.34 o 
  -2   5   4     5199.06     4885.44    231.51 o 
  -1   5   4    10416.43    10328.23    601.61 o 
   0   5   4      257.21      191.15     38.55 o 
   1   5   4     4323.03     4101.40    250.30 o 
   2   5   4      316.30      347.76     21.35 o 
   3   5   4      154.27      274.97     24.02 o 
   4   5   4     3197.09     3073.49    479.23 o 
   5   5   4     4516.16     5164.02    312.23 o 
   6   5   4     1016.73     1088.46     88.30 o 
   7   5   4       23.26        7.15     12.42 o 
   8   5   4      509.66      499.72     61.37 o 
   9   5   4        0.18      -27.24     32.49 o 
  10   5   4      616.08      698.82    119.91 o 
  -9   6   4       15.80        2.93     24.67 o 
  -8   6   4      168.97      173.66     41.33 o 
  -7   6   4        3.00       71.15     39.15 o 
  -6   6   4     2971.63     2920.30    463.67 o 
  -5   6   4      523.36      480.33     62.69 o 
  -4   6   4     1472.10     1682.19     97.54 o 
  -3   6   4       56.04       56.85     10.08 o 
  -2   6   4     4767.12     5288.49    274.88 o 
  -1   6   4     3699.33     4006.95    204.16 o 
   0   6   4    16377.04    17367.86    808.55 o 
   1   6   4     1672.84     1754.85     96.37 o 
   2   6   4       60.64       79.70     11.08 o 
   3   6   4     2576.73     2770.59    152.75 o 
   4   6   4     3653.26     3649.53    505.55 o 
   5   6   4      796.41      826.43     61.80 o 
   6   6   4     2001.78     2168.08    161.42 o 
   7   6   4        1.43        7.00     11.70 o 
   8   6   4      104.59      137.77     30.97 o 
   9   6   4      137.88      173.02     60.82 o 
  -8   7   4        4.30       46.10     55.41 o 
  -7   7   4      480.22      541.51    103.02 o 
  -6   7   4      707.72      684.62    118.36 o 
  -5   7   4      462.07      453.70     70.16 o 
  -4   7   4     2048.67     2165.15    132.73 o 
  -3   7   4       30.62       56.30     16.72 o 
  -2   7   4     1352.14     1316.17     83.78 o 
  -1   7   4     5112.20     5325.39    361.10 o 
   0   7   4       72.25       46.05     14.34 o 
   1   7   4     3142.60     3776.46    510.35 o 
   2   7   4      708.89      688.92     67.49 o 
   3   7   4        0.67       -0.01      8.86 o 
   4   7   4       34.43       37.11     13.57 o 
   5   7   4     2064.99     1823.60    698.15 o 
   6   7   4       77.61       99.71     23.83 o 
   7   7   4      332.04      397.69     51.00 o 
   8   7   4      233.51      215.42     37.40 o 
   9   7   4       88.71       98.36     37.31 o 
  -8   8   4       44.42      109.49     57.53 o 
  -7   8   4       31.56       70.02     29.53 o 
  -6   8   4      245.94      281.80     62.28 o 
  -5   8   4     1420.93     1561.91    168.43 o 
  -4   8   4        2.03       22.60     11.93 o 
  -3   8   4     1589.48     1504.46    264.46 o 
  -2   8   4      124.59      153.31     34.20 o 
  -1   8   4      441.68      390.82     59.78 o 
   0   8   4      851.48      771.62    118.19 o 
   1   8   4     3615.83     3326.97    642.93 o 
   2   8   4       20.10       32.75     11.19 o 
   3   8   4      288.88      202.37     59.66 o 
   4   8   4      188.90      242.74     29.69 o 
   5   8   4      156.95      168.03     49.02 o 
   6   8   4     1943.15     2214.76    182.94 o 
   7   8   4     1094.37      981.66    139.92 o 
   8   8   4      152.12      125.73     42.67 o 
   9   8   4       65.32       89.93     56.07 o 
  -8   9   4       21.31        7.49     44.17 o 
  -7   9   4      152.80      192.23     76.04 o 
  -6   9   4      292.79      283.73     52.07 o 
  -5   9   4        5.74    15237.61   1931.38 o 
  -4   9   4     2062.94     2124.92    146.39 o 
  -3   9   4      862.10      941.94     76.19 o 
  -2   9   4      244.48      227.95     25.45 o 
  -1   9   4       18.03        5.63      9.57 o 
   0   9   4     2074.51     1996.12    242.81 o 
   1   9   4      249.70      163.64     78.47 o 
   2   9   4     6510.70     7176.76    435.71 o 
   3   9   4        4.79       16.40     15.02 o 
   4   9   4       32.58       50.47     17.72 o 
   5   9   4      277.25      221.44     62.02 o 
   6   9   4      451.25      393.23     51.30 o 
   7   9   4      471.06      345.00    104.32 o 
   8   9   4      549.80      648.33     97.25 o 
  -7  10   4       77.02      106.55     94.43 o 
  -6  10   4      145.19      155.77     59.78 o 
  -5  10   4      232.41      264.33     96.54 o 
  -4  10   4      248.78      237.28     42.13 o 
  -3  10   4      317.79      357.04     55.57 o 
  -2  10   4     1231.81     1465.96    134.62 o 
  -1  10   4      880.76      830.35    196.30 o 
   0  10   4      200.12      163.79     31.78 o 
   1  10   4      270.52      390.68     41.55 o 
   2  10   4      500.40      588.90     73.96 o 
   3  10   4     2057.51     2457.16    184.73 o 
   4  10   4      364.31      286.15     90.41 o 
   5  10   4       20.70       60.93     32.40 o 
   6  10   4      209.52      184.35     36.21 o 
   7  10   4      641.43      680.97     85.36 o 
   8  10   4       56.53      -39.15     47.61 o 
  -6  11   4      214.23      299.06     78.21 o 
  -5  11   4      302.81      203.56    147.19 o 
  -4  11   4        3.14       59.81     45.10 o 
  -3  11   4     1969.49     2047.97    522.14 o 
  -2  11   4      427.77      310.63     94.24 o 
  -1  11   4     2099.14     2704.67    206.81 o 
   0  11   4       24.69       40.64     18.63 o 
   1  11   4      148.49      164.61     32.01 o 
   2  11   4      585.71      511.80     79.62 o 
   3  11   4     3844.37     4269.01    309.40 o 
   4  11   4        0.36       10.46     15.68 o 
   5  11   4     1025.28     1213.39    123.55 o 
   6  11   4       44.27       71.16     30.88 o 
   7  11   4       15.51      -16.66     34.65 o 
  -6  12   4       99.57       76.16     71.28 o 
  -5  12   4      222.77      208.61     49.15 o 
  -4  12   4      322.87      254.15    155.00 o 
  -3  12   4      128.59      122.28     59.43 o 
  -2  12   4     2049.14     2587.87    225.31 o 
  -1  12   4      893.05      958.62     95.40 o 
   0  12   4     1711.60     1006.61    288.26 o 
   1  12   4      634.26      743.41     85.82 o 
   2  12   4      729.02      878.72    115.85 o 
   3  12   4       15.52       20.50     25.34 o 
   4  12   4     1775.06     1350.09    158.60 o 
   5  12   4      324.45      247.84     88.74 o 
   6  12   4      372.06      321.90     89.93 o 
  -5  13   4        8.18      -12.58     30.19 o 
  -4  13   4      245.66      236.08     71.55 o 
  -3  13   4      296.43      342.32     54.56 o 
  -2  13   4      312.87      405.78     70.88 o 
  -1  13   4      398.62      350.60     55.16 o 
   0  13   4     1473.25     1183.88    193.52 o 
   1  13   4       10.18       19.16     19.21 o 
   2  13   4       23.14       47.04     23.00 o 
   3  13   4      644.08      463.36    309.99 o 
   4  13   4      178.41      208.04     45.48 o 
   5  13   4      198.74      275.34    115.85 o 
   6  13   4      544.47      963.31    258.15 o 
  -4  14   4      336.21       96.11    108.05 o 
  -3  14   4       17.31        5.94     31.02 o 
  -2  14   4      171.94      187.98     45.21 o 
  -1  14   4      679.71      844.36    100.68 o 
   0  14   4       20.19       53.43     33.86 o 
   1  14   4      520.63      638.71     95.79 o 
   2  14   4      215.13      241.06     71.40 o 
   3  14   4      114.65      112.05     99.58 o 
   4  14   4        1.74       28.30     39.41 o 
  -2  15   4       16.59       84.90     97.07 o 
  -1  15   4       40.86       30.23     32.36 o 
   0  15   4      618.35      725.23    127.75 o 
   1  15   4      395.33      440.39    119.82 o 
   2  15   4       18.49      -35.18     62.16 o 
   3  15   4      143.46      192.29    103.68 o 
  -2 -13   5      190.16      104.18     41.55 o 
  -1 -13   5      182.30      104.76     45.10 o 
   0 -13   5      294.64      207.30     58.06 o 
   1 -13   5      261.24      221.94     71.42 o 
   2 -13   5       12.19       74.95     44.88 o 
   3 -13   5        4.84      -10.84     24.67 o 
  -3 -12   5       21.66       64.31     39.28 o 
  -2 -12   5      120.19       55.90     87.81 o 
  -1 -12   5      130.45       99.57     40.61 o 
   0 -12   5      979.71      976.03    132.52 o 
   1 -12   5        7.82       -1.59     30.68 o 
   2 -12   5      382.51      406.34     66.32 o 
   3 -12   5      158.81      114.98     38.28 o 
   4 -12   5       34.12       43.57     53.56 o 
   5 -12   5      664.14      849.31    231.17 o 
  -5 -11   5      309.20      216.19     62.57 o 
  -4 -11   5      409.78      560.83    114.72 o 
  -3 -11   5      291.62      289.17     64.24 o 
  -2 -11   5        2.32        1.82     23.81 o 
  -1 -11   5      613.58      655.11    109.07 o 
   0 -11   5       51.81       53.19     29.10 o 
   1 -11   5     1430.37     1446.20    210.41 o 
   2 -11   5      471.45      493.22     78.29 o 
   3 -11   5      188.75      189.60     41.41 o 
   4 -11   5       89.20      174.63     49.37 o 
   5 -11   5      356.17      136.48     69.83 o 
   6 -11   5       97.96      156.58    107.12 o 
  -6 -10   5      122.35      211.34    126.17 o 
  -5 -10   5      153.36      140.04    109.90 o 
  -4 -10   5      144.34      132.63     41.24 o 
  -3 -10   5      788.77      704.75    151.96 o 
  -2 -10   5        3.61       -5.11     23.54 o 
  -1 -10   5      131.96      124.74     37.00 o 
   0 -10   5      709.97      485.20    219.14 o 
   1 -10   5     1044.46     1074.26    129.00 o 
   2 -10   5       52.71       43.06     20.82 o 
   3 -10   5      914.38      815.92    110.71 o 
   4 -10   5       27.80       21.03     26.52 o 
   5 -10   5        0.73       10.65     19.18 o 
   6 -10   5      781.99      941.36    198.38 o 
   7 -10   5      248.86      127.22     72.21 o 
  -6  -9   5        8.49      -33.27     38.57 o 
  -5  -9   5        9.84       45.97     31.61 o 
  -4  -9   5      646.05      581.63     84.64 o 
  -3  -9   5      199.17      186.52     41.22 o 
  -2  -9   5      359.86      344.94     59.75 o 
  -1  -9   5      310.45      293.22     52.52 o 
   0  -9   5      748.83      785.48    135.69 o 
   1  -9   5      923.41      806.37     91.84 o 
   2  -9   5     3720.12     3527.93    322.84 o 
   3  -9   5        2.03       -4.50     21.16 o 
   4  -9   5     1838.67     1548.11    349.00 o 
   5  -9   5       14.25      -12.88     17.68 o 
   6  -9   5      182.87      138.70     43.93 o 
   7  -9   5      367.74      337.34    120.48 o 
  -7  -8   5        2.87        2.86     22.69 o 
  -6  -8   5       69.94       31.47     28.99 o 
  -5  -8   5      202.57      109.19     87.95 o 
  -4  -8   5       22.71       27.20     46.42 o 
  -3  -8   5     1403.34     1160.73    156.85 o 
  -2  -8   5      855.16      644.31    399.79 o 
  -1  -8   5      148.00      139.26     28.78 o 
   0  -8   5       32.59       62.82     32.00 o 
   1  -8   5     1463.75     1487.96    139.71 o 
   2  -8   5        3.44       21.97     14.30 o 
   3  -8   5     1187.76     1076.73     85.15 o 
   4  -8   5        7.17       40.36     21.03 o 
   5  -8   5      534.18      502.37     53.90 o 
   6  -8   5       71.76      200.89     59.30 o 
   7  -8   5      450.45      376.82    120.61 o 
   8  -8   5      128.32      127.97     62.15 o 
  -7  -7   5      989.24     1049.15    292.27 o 
  -6  -7   5      205.26      332.74     61.69 o 
  -5  -7   5       42.04       46.36     22.68 o 
  -4  -7   5      413.42      514.11     75.36 o 
  -3  -7   5      543.56      562.52     72.21 o 
  -2  -7   5      302.19      297.91     57.66 o 
  -1  -7   5     1556.59     1530.24    202.08 o 
   0  -7   5        1.94       14.87     12.72 o 
   1  -7   5      103.38       80.66     37.29 o 
   2  -7   5      275.24      292.38     29.26 o 
   3  -7   5      338.30      373.72     39.28 o 
   4  -7   5      489.70      497.08     45.65 o 
   5  -7   5      703.97      744.90     91.47 o 
   6  -7   5        0.06       16.31     22.59 o 
   7  -7   5        2.02      -15.36     20.11 o 
   8  -7   5      468.56      359.54    148.78 o 
  -8  -6   5      442.63       44.97     44.70 o 
  -7  -6   5      183.44      125.23     86.89 o 
  -6  -6   5      175.34      129.33     41.33 o 
  -5  -6   5      348.87      315.74     94.29 o 
  -4  -6   5      128.16       76.55     31.87 o 
  -3  -6   5      383.22      272.40     43.01 o 
  -2  -6   5     2733.97     2548.90    218.56 o 
  -1  -6   5        2.43       46.15     41.26 o 
   0  -6   5     3144.38     2076.80   1167.11 o 
   1  -6   5       17.07       11.21      5.63 o 
   2  -6   5     1075.90     1135.71     97.43 o 
   3  -6   5       30.19       38.81     18.12 o 
   4  -6   5     1745.99     1670.21    122.16 o 
   5  -6   5       21.74       55.81     15.45 o 
   6  -6   5      840.48      920.40     79.72 o 
   7  -6   5        3.19        6.67     16.52 o 
   8  -6   5      155.09      144.13     48.47 o 
   9  -6   5      402.19      227.61     86.62 o 
  -8  -5   5       12.33       41.26     51.58 o 
  -7  -5   5      741.68      924.74    110.72 o 
  -6  -5   5      953.65     1113.02    174.83 o 
  -5  -5   5       43.58       54.72     24.40 o 
  -4  -5   5      763.49      670.15     83.85 o 
  -3  -5   5      292.23      251.75     88.74 o 
  -2  -5   5       52.85       62.69     16.62 o 
  -1  -5   5     2888.27     3034.67    285.40 o 
   0  -5   5      847.41      862.67     78.77 o 
   1  -5   5      468.88      459.39     30.27 o 
   2  -5   5      106.72      108.40     22.62 o 
   3  -5   5     2159.63     2282.07    142.45 o 
   4  -5   5      157.42      200.75     23.55 o 
   5  -5   5     3418.31     3736.41    249.25 o 
   6  -5   5      944.00      772.79    191.48 o 
   7  -5   5      397.37      421.77     69.43 o 
   8  -5   5       79.52      117.77     71.02 o 
   9  -5   5      307.70      301.97     71.32 o 
  -8  -4   5       20.30      -38.62     49.20 o 
  -7  -4   5      268.28      356.03     43.86 o 
  -6  -4   5       19.44       34.20     15.11 o 
  -5  -4   5     1355.54     1266.31     91.76 o 
  -4  -4   5      973.42      997.65     78.61 o 
  -3  -4   5      354.23      291.59     51.33 o 
  -2  -4   5      181.47      173.96     13.97 o 
  -1  -4   5      914.58      866.03     77.13 o 
   0  -4   5      111.38      128.50     11.50 o 
   1  -4   5     8820.14     9564.19    455.74 o 
   2  -4   5     2259.54     2722.23    195.07 o 
   3  -4   5      566.93      668.60     49.84 o 
   4  -4   5     1065.08     1156.74     80.11 o 
   5  -4   5     2438.85     2486.85    158.83 o 
   6  -4   5      619.78      596.77     52.57 o 
   7  -4   5     1286.72     1140.66    125.01 o 
   8  -4   5       99.45      136.66     82.66 o 
   9  -4   5      101.83      158.18     65.86 o 
  -9  -3   5      291.03      441.98    134.37 o 
  -8  -3   5        0.40       16.80     23.67 o 
  -7  -3   5      188.39      169.75     31.50 o 
  -6  -3   5      857.29      897.55     73.42 o 
  -5  -3   5      328.19      336.66     35.90 o 
  -4  -3   5     1961.41     1831.49    124.54 o 
  -3  -3   5     5957.98     6120.92    360.81 o 
  -2  -3   5      502.85      476.07     48.55 o 
  -1  -3   5      601.59      695.80     41.81 o 
   0  -3   5    13669.82    13406.54    846.11 o 
   1  -3   5     2207.07     2476.65    123.63 o 
   2  -3   5     7645.52     7726.36    383.56 o 
   3  -3   5     4418.46     4801.14    256.91 o 
   4  -3   5     1275.91     1449.96     94.11 o 
   5  -3   5      247.49      221.06     24.49 o 
   6  -3   5     3915.30     3450.98    277.06 o 
   7  -3   5        2.07        3.73     16.44 o 
   8  -3   5     1535.39     1692.29    202.19 o 
   9  -3   5       24.37       30.87     29.57 o 
  10  -3   5        4.74       -3.13     30.02 o 
  -9  -2   5        5.79        8.40     24.91 o 
  -8  -2   5      594.21      719.16    100.72 o 
  -7  -2   5       65.71       59.88     23.16 o 
  -6  -2   5      238.92      226.77     27.83 o 
  -5  -2   5      530.54      663.57     63.85 o 
  -4  -2   5     5634.57     6101.77    343.70 o 
  -3  -2   5      182.42      195.15     32.31 o 
  -2  -2   5     1447.60     1666.11     98.88 o 
  -1  -2   5       28.91       27.61      7.50 o 
   0  -2   5     2066.44     2069.83     96.32 o 
   1  -2   5    27022.36    28348.43   1274.42 o 
   2  -2   5     7794.15     8293.07    389.65 o 
   3  -2   5        3.22       18.05      8.78 o 
   4  -2   5     1113.50     1139.42     71.39 o 
   5  -2   5     1175.49     1186.56     80.76 o 
   6  -2   5       76.84       65.38     13.34 o 
   7  -2   5      723.18      560.55    108.83 o 
   8  -2   5      755.26      819.34    110.11 o 
   9  -2   5       81.47      105.41     36.32 o 
  10  -2   5       49.19       74.55     41.13 o 
  -9  -1   5      170.86      226.37     54.21 o 
  -8  -1   5      329.56      307.72     54.18 o 
  -7  -1   5       38.56       63.44     21.73 o 
  -6  -1   5      302.92      265.55     35.16 o 
  -5  -1   5      283.81      305.72     39.70 o 
  -4  -1   5      197.01      232.14     28.34 o 
  -3  -1   5    11091.42    10148.48   1338.05 o 
  -2  -1   5     4605.06     4901.26    236.64 o 
  -1  -1   5      905.60      876.60     54.33 o 
   0  -1   5     2162.50     2347.39    109.55 o 
   1  -1   5     4855.16     5571.65    338.32 o 
   2  -1   5     1241.91     1240.94     61.36 o 
   3  -1   5    10618.09    11430.23    552.29 o 
   4  -1   5      541.67      514.10     39.94 o 
   5  -1   5      438.61      478.17     36.66 o 
   6  -1   5      115.54       94.47     16.64 o 
   7  -1   5      353.56      224.10     64.39 o 
   8  -1   5      132.23      143.85     41.88 o 
   9  -1   5     1841.50     1912.24    283.28 o 
  10  -1   5      102.49      182.26     60.74 o 
  -9   0   5      100.58       85.89     47.87 o 
  -8   0   5      247.61      369.73     67.38 o 
  -7   0   5     1404.37     1628.51    179.24 o 
  -6   0   5       62.27       93.45     17.17 o 
  -5   0   5      235.87      197.79     21.41 o 
  -4   0   5     2689.10     2964.15    168.57 o 
  -3   0   5     3860.47     3352.68    546.59 o 
  -2   0   5     4203.85     4273.18    204.83 o 
  -1   0   5     2676.35     2766.87    124.56 o 
   0   0   5     1497.68     1544.09     71.60 o 
   1   0   5      312.50      320.57     31.61 o 
   2   0   5     8816.24     9466.58    394.22 o 
   3   0   5     2876.84     2716.04    132.39 o 
   4   0   5     5934.11     6132.23    303.72 o 
   5   0   5      789.33      822.21     52.62 o 
   6   0   5      310.52      301.81     30.55 o 
   7   0   5      147.75      147.72     35.51 o 
   8   0   5     1595.43     1811.56    202.17 o 
   9   0   5       39.34       48.89     39.15 o 
  10   0   5      508.14      461.28     90.75 o 
  -9   1   5       57.31       30.35     33.54 o 
  -8   1   5      884.32      985.57    196.13 o 
  -7   1   5      164.40      162.21     58.85 o 
  -6   1   5      901.76     1085.10    115.20 o 
  -5   1   5        9.26       26.50     15.26 o 
  -4   1   5        0.76       22.28     15.04 o 
  -3   1   5     1794.78     1768.92     96.98 o 
  -2   1   5     2296.23     2234.20    110.16 o 
  -1   1   5     1411.65     1433.92     65.45 o 
   0   1   5      694.86      642.56    104.40 o 
   1   1   5       22.75       23.49      4.41 o 
   2   1   5       35.13       26.28      5.70 o 
   3   1   5     2551.34     2544.97    131.87 o 
   4   1   5     3956.13     3980.73    199.40 o 
   5   1   5       36.58       32.34     12.33 o 
   6   1   5     1488.73     1458.27     99.81 o 
   7   1   5      203.88      156.03     32.66 o 
   8   1   5        9.20       33.77     65.33 o 
   9   1   5     1701.85     1863.23    212.07 o 
  10   1   5      204.96      244.37     76.37 o 
  -9   2   5        1.03        4.54     20.66 o 
  -8   2   5       16.44        1.51     32.27 o 
  -7   2   5     1126.36     1367.40    154.32 o 
  -6   2   5     1078.27     1136.68    119.09 o 
  -5   2   5      834.53      810.98     53.99 o 
  -4   2   5      520.79      484.81     34.72 o 
  -3   2   5       43.22       42.38      8.75 o 
  -2   2   5      465.35      438.40     27.51 o 
  -1   2   5      790.75      790.98     43.67 o 
   0   2   5      711.81      675.71     39.07 o 
   1   2   5      240.90      188.26     19.51 o 
   2   2   5      760.31      731.90     25.54 o 
   3   2   5      258.11      237.00     15.30 o 
   4   2   5       70.14       62.98     12.46 o 
   5   2   5     5356.00     5591.04    305.66 o 
   6   2   5     1548.85     1608.35    107.37 o 
   7   2   5      476.48      492.24     43.90 o 
   8   2   5       84.96      111.93     23.54 o 
   9   2   5      527.37      563.47     89.13 o 
  10   2   5      428.80      354.69     82.85 o 
  -9   3   5       22.06       12.30     26.10 o 
  -8   3   5      155.15      180.82     44.47 o 
  -7   3   5      791.96      958.86    123.08 o 
  -6   3   5      721.16      708.07     89.86 o 
  -5   3   5     1715.63     1974.01    173.01 o 
  -4   3   5       14.79       15.57      6.18 o 
  -3   3   5     1186.40     1147.07     63.48 o 
  -2   3   5     2180.42     2219.39    107.59 o 
  -1   3   5     2940.37     2791.55    121.82 o 
   0   3   5      539.77      592.60     27.22 o 
   1   3   5     9952.50    10098.82    582.25 o 
   2   3   5        3.84        5.53      8.20 o 
   3   3   5      486.70      523.15     26.44 o 
   4   3   5     1165.85     1170.71     82.60 o 
   5   3   5     2659.44     2725.56    157.89 o 
   6   3   5     2592.66     2253.77    370.70 o 
   7   3   5     1408.66     1237.63    164.46 o 
   8   3   5       29.08       49.41     23.64 o 
   9   3   5       45.98       89.27     37.31 o 
  10   3   5      668.35      774.96    137.63 o 
  -9   4   5      169.31      142.99     53.69 o 
  -8   4   5        2.89       13.45     38.62 o 
  -7   4   5       28.01       48.14     32.53 o 
  -6   4   5      444.08      477.96     79.48 o 
  -5   4   5        2.53       17.83     14.21 o 
  -4   4   5     1919.99     2006.78    114.94 o 
  -3   4   5     3700.48     3815.76    195.16 o 
  -2   4   5       93.53       78.34      9.39 o 
  -1   4   5      504.56      414.86     34.39 o 
   0   4   5     8600.24     6756.93    468.20 o 
   1   4   5      765.64      405.97     91.65 o 
   2   4   5     8952.81     8810.01    545.19 o 
   3   4   5      422.38      420.26     26.45 o 
   4   4   5     1347.71     1514.96     84.12 o 
   5   4   5     1168.47     1135.68     78.23 o 
   6   4   5     2717.54     2782.08    183.97 o 
   7   4   5       36.39       75.67     19.06 o 
   8   4   5      528.68      452.34     54.46 o 
   9   4   5       10.53      -11.21     23.70 o 
  10   4   5       85.38      121.91     57.53 o 
  -9   5   5        4.39       33.22     33.53 o 
  -8   5   5      314.32      281.28     61.80 o 
  -7   5   5      178.70      121.20     32.61 o 
  -6   5   5      436.76      383.76     60.87 o 
  -5   5   5      894.58      903.07     94.49 o 
  -4   5   5     6930.85     7311.09    387.40 o 
  -3   5   5      112.16      113.03     15.90 o 
  -2   5   5     2509.69     2488.31    298.62 o 
  -1   5   5       62.72       86.06     10.97 o 
   0   5   5     1782.47     1739.80     81.61 o 
   1   5   5    11136.57    11508.51    735.14 o 
   2   5   5     3360.19     2815.27    373.27 o 
   3   5   5     1703.45     1523.89    180.46 o 
   4   5   5      149.51      152.57     15.70 o 
   5   5   5      758.88      716.73     56.60 o 
   6   5   5      231.95      215.74     30.95 o 
   7   5   5      998.36     1053.77     95.49 o 
   8   5   5      228.90      284.26     41.74 o 
   9   5   5      204.48      181.75     72.87 o 
  10   5   5       53.25       21.42     63.74 o 
  -8   6   5      150.32      124.43     52.11 o 
  -7   6   5      282.93      349.29     91.91 o 
  -6   6   5      172.58      244.63     42.85 o 
  -5   6   5      784.51      673.90     74.89 o 
  -4   6   5      549.13      634.54     47.87 o 
  -3   6   5    13232.94    13007.85   1202.36 o 
  -2   6   5      950.88      870.19     54.57 o 
  -1   6   5      310.48      329.43     24.16 o 
   0   6   5      909.40      741.13     88.65 o 
   1   6   5     2658.80     2459.10    251.50 o 
   2   6   5     2390.13     2497.55    237.79 o 
   3   6   5     3250.49     3299.31    174.19 o 
   4   6   5        1.10        4.33      8.05 o 
   5   6   5      154.79      235.76     28.85 o 
   6   6   5       91.72      109.35     23.28 o 
   7   6   5      178.64      207.78     36.13 o 
   8   6   5      142.10      176.85     41.05 o 
   9   6   5      260.06      251.58     63.64 o 
  -8   7   5      380.16      349.42     87.81 o 
  -7   7   5      754.93      792.41    126.01 o 
  -6   7   5       54.25       66.55     24.69 o 
  -5   7   5      177.19      144.81     33.80 o 
  -4   7   5      978.92      995.09     72.85 o 
  -3   7   5      684.65      749.63     58.82 o 
  -2   7   5     4311.48     4611.15    264.79 o 
  -1   7   5     2050.75     2305.56    178.88 o 
   0   7   5      386.57      417.49     49.85 o 
   1   7   5      380.67      298.50     33.86 o 
   2   7   5     2456.83     2560.91    172.13 o 
   3   7   5      188.51      198.50     21.20 o 
   4   7   5     1714.02     1993.87    136.28 o 
   5   7   5      752.42      789.42     69.65 o 
   6   7   5      240.69      219.81     63.28 o 
   7   7   5      203.81       89.70     21.98 o 
   8   7   5      716.24      709.68     81.69 o 
   9   7   5        3.79       35.52     29.67 o 
  -8   8   5      573.22      525.08    102.43 o 
  -7   8   5        1.03       46.10     32.62 o 
  -6   8   5      985.76     1132.74    140.05 o 
  -5   8   5       30.82       30.07     19.34 o 
  -4   8   5       28.74       45.93     13.80 o 
  -3   8   5      506.96      497.30     45.62 o 
  -2   8   5     3684.05     4019.83    246.80 o 
  -1   8   5      423.47      500.98     54.58 o 
   0   8   5      947.89      870.71    133.79 o 
   1   8   5      153.97       96.11     54.35 o 
   2   8   5       11.52       15.48     16.27 o 
   3   8   5     3771.39     4076.09    245.99 o 
   4   8   5     1186.09     1252.59    100.68 o 
   5   8   5      580.96      460.38     57.94 o 
   6   8   5      656.18      679.47     77.75 o 
   7   8   5      425.56      240.99     77.13 o 
   8   8   5        4.00       33.23     65.73 o 
   9   8   5      678.56      396.49    118.23 o 
  -7   9   5      985.98     1123.45    176.43 o 
  -6   9   5      324.52      234.38     65.46 o 
  -5   9   5      834.36      873.30    115.85 o 
  -4   9   5      277.12      230.10     47.63 o 
  -3   9   5       83.10       83.98     32.26 o 
  -2   9   5      981.32      994.40     84.66 o 
  -1   9   5     2687.40     3293.69    217.76 o 
   0   9   5      277.60      274.00     29.44 o 
   1   9   5      228.24      278.78     30.78 o 
   2   9   5       32.53       72.84     21.28 o 
   3   9   5      891.38      639.02     80.61 o 
   4   9   5     1098.57     1265.26    107.16 o 
   5   9   5     2208.72     2562.55    202.48 o 
   6   9   5       22.69       59.55     41.76 o 
   7   9   5        4.43       31.51     27.57 o 
   8   9   5      282.02      159.75    146.14 o 
  -7  10   5       27.04       -9.26     34.65 o 
  -6  10   5      247.76      295.64     58.82 o 
  -5  10   5      376.25      364.87     97.60 o 
  -4  10   5      381.43      383.60     58.22 o 
  -3  10   5       56.29       69.16     17.22 o 
  -2  10   5      593.88      682.58     74.50 o 
  -1  10   5       14.83       47.51     34.95 o 
   0  10   5      487.69      551.73     51.72 o 
   1  10   5     2119.95     2317.98    164.94 o 
   2  10   5        0.07        6.26      9.89 o 
   3  10   5       40.54       25.69     27.44 o 
   4  10   5     1513.94     1641.37    132.85 o 
   5  10   5       46.75       64.51     24.97 o 
   6  10   5     1484.78     2650.59    645.39 o 
   7  10   5      178.38      164.15     48.39 o 
   8  10   5        0.01        2.12     40.20 o 
  -6  11   5      472.07      629.78    109.02 o 
  -5  11   5       48.10       58.89     71.68 o 
  -4  11   5     1010.02      837.50    122.86 o 
  -3  11   5      332.31      225.92     79.93 o 
  -2  11   5      351.53      367.79     47.39 o 
  -1  11   5      815.33     1045.06     93.48 o 
   0  11   5     2164.35     1780.28   1215.78 o 
   1  11   5       89.15       74.15     23.14 o 
   2  11   5     1577.55     1615.38    159.07 o 
   3  11   5        3.43       10.70     38.22 o 
   4  11   5       29.50       65.52     27.10 o 
   5  11   5      641.22      805.12    120.49 o 
   6  11   5     1195.29     1476.95    196.10 o 
   7  11   5       91.29       78.82     69.30 o 
  -5  12   5      772.83      534.52    104.48 o 
  -4  12   5      502.12      585.18     90.05 o 
  -3  12   5      900.76      975.82     98.00 o 
  -2  12   5      911.83     1036.08    101.73 o 
  -1  12   5      835.35      992.48    100.23 o 
   0  12   5        4.89       17.51     15.85 o 
   1  12   5     3257.35     3999.23    307.48 o 
   2  12   5      274.91      300.40     47.95 o 
   3  12   5      236.87      259.53     53.18 o 
   4  12   5        0.94       10.55     16.18 o 
   5  12   5      120.05      237.66     82.52 o 
   6  12   5       45.51       67.18     44.44 o 
  -5  13   5      324.52      271.84     62.35 o 
  -4  13   5      264.27      214.64     58.23 o 
  -3  13   5     1297.51     1098.87    663.37 o 
  -2  13   5        2.43       -6.29     14.53 o 
  -1  13   5      304.36      339.75     50.39 o 
   0  13   5      531.14      572.38     71.52 o 
   1  13   5      189.43      131.74     30.35 o 
   2  13   5     1000.13     1088.26    110.73 o 
   3  13   5      928.87      862.36    124.31 o 
   4  13   5      174.43      113.74     51.05 o 
   5  13   5       15.66       83.58     44.70 o 
   6  13   5      104.03      220.06     97.87 o 
  -3  14   5        1.63        1.79     24.02 o 
  -2  14   5     1095.63     1145.66    311.38 o 
  -1  14   5      169.20      181.58     42.70 o 
   0  14   5      164.69      151.38     39.93 o 
   1  14   5       72.36       36.98     39.15 o 
   2  14   5      610.30      590.36    143.62 o 
   3  14   5        2.88        1.59     32.80 o 
   4  14   5      476.69      572.64    154.73 o 
  -1  15   5      183.34      166.11    103.16 o 
   0  15   5      162.54      110.56     86.23 o 
   1  15   5       34.25      102.10     57.40 o 
   2  15   5        0.38      -28.04     38.35 o 
  -2 -12   6       34.35       21.25     38.44 o 
  -1 -12   6      264.80      220.55     85.57 o 
   0 -12   6        6.81        4.23     19.17 o 
   1 -12   6       43.26       35.18     66.92 o 
   2 -12   6      575.74      621.22    139.39 o 
   3 -12   6      904.00      858.59    131.69 o 
   4 -12   6      117.25      236.99    121.93 o 
  -4 -11   6      118.33       86.41     79.88 o 
  -3 -11   6      118.17      126.83     51.29 o 
  -2 -11   6      832.38      859.20    135.73 o 
  -1 -11   6      216.20      228.14     51.90 o 
   0 -11   6      116.90      189.60     57.40 o 
   1 -11   6        0.09       42.84     28.77 o 
   2 -11   6      122.28      108.34     35.06 o 
   3 -11   6       42.13       90.32     45.89 o 
   4 -11   6     1754.96     1766.83    212.44 o 
   5 -11   6       71.27       60.31     55.28 o 
  -5 -10   6        3.84       16.38     62.03 o 
  -4 -10   6       81.03       47.84     33.99 o 
  -3 -10   6      131.41      179.63     53.29 o 
  -2 -10   6      579.18      519.24     88.54 o 
  -1 -10   6       47.18       47.21     32.93 o 
   0 -10   6     1044.81     1012.32    177.88 o 
   1 -10   6       10.61       15.12     30.02 o 
   2 -10   6        1.13      -26.44     28.01 o 
   3 -10   6      323.42      350.31     68.98 o 
   4 -10   6      412.55      366.00     65.84 o 
   5 -10   6      866.30      697.70     95.45 o 
   6 -10   6      685.17      961.19    228.79 o 
  -6  -9   6       14.66       20.19     29.04 o 
  -5  -9   6      255.25      325.30     75.52 o 
  -4  -9   6      146.88      187.22     45.71 o 
  -3  -9   6       36.61       90.26     34.79 o 
  -2  -9   6      170.37      190.49     61.23 o 
  -1  -9   6     2214.94     1543.12    828.15 o 
   0  -9   6        0.23        2.38     13.84 o 
   1  -9   6     2433.96     2191.57    216.28 o 
   2  -9   6      307.98      175.06     78.42 o 
   3  -9   6      226.78      190.54     43.11 o 
   4  -9   6      541.13      427.65     63.35 o 
   5  -9   6     1328.26     1392.22    130.09 o 
   6  -9   6        1.15        9.52     36.24 o 
   7  -9   6      563.38      747.47    139.51 o 
  -6  -8   6      310.77      219.04     94.43 o 
  -5  -8   6      252.13      322.29     71.72 o 
  -4  -8   6       75.22       58.03     58.45 o 
  -3  -8   6       24.77       23.01     23.61 o 
  -2  -8   6      263.91      263.33     47.63 o 
  -1  -8   6       24.79       29.89     25.39 o 
   0  -8   6     1130.22     1156.39    128.10 o 
   1  -8   6      279.18      282.48     67.58 o 
   2  -8   6      766.89      693.82     97.20 o 
   3  -8   6        2.58       24.74     15.05 o 
   4  -8   6      964.34      891.29    180.57 o 
   5  -8   6      310.45      242.89     37.79 o 
   6  -8   6     1250.75     1275.39    213.45 o 
   7  -8   6      100.83      126.87     47.00 o 
   8  -8   6      264.80      181.66    140.71 o 
  -7  -7   6        0.51       -0.99     29.36 o 
  -6  -7   6      192.34      200.72     47.26 o 
  -5  -7   6       58.15       70.97     43.91 o 
  -4  -7   6     1335.68      864.19    581.90 o 
  -3  -7   6      127.25      121.34     35.41 o 
  -2  -7   6       69.27      174.74     36.51 o 
  -1  -7   6      449.23      315.46    111.22 o 
   0  -7   6      131.67      181.36     33.68 o 
   1  -7   6     1194.61     1045.39    128.28 o 
   2  -7   6     1300.39     1190.59    138.51 o 
   3  -7   6      221.69      200.66     26.02 o 
   4  -7   6        1.95        1.02     11.75 o 
   5  -7   6      588.53      610.17     60.30 o 
   6  -7   6        0.58        4.66     14.44 o 
   7  -7   6      541.85      598.33    105.54 o 
   8  -7   6      253.77      250.22     67.14 o 
  -7  -6   6        4.08      -28.30     32.00 o 
  -6  -6   6        4.54        0.88     27.77 o 
  -5  -6   6     1062.20     1174.99    142.57 o 
  -4  -6   6        7.34       -1.10     15.47 o 
  -3  -6   6     2987.16     3146.21    336.58 o 
  -2  -6   6       26.17        1.00     26.45 o 
  -1  -6   6     1524.10     1653.64    154.40 o 
   0  -6   6      293.95      277.18     40.16 o 
   1  -6   6     1581.03     1675.99     98.20 o 
   2  -6   6      201.40      152.43     30.34 o 
   3  -6   6      366.50      449.48     43.75 o 
   4  -6   6       18.61      -11.81     12.78 o 
   5  -6   6       23.94       41.24     16.88 o 
   6  -6   6      615.97      659.21     63.22 o 
   7  -6   6      683.03      521.48    358.53 o 
   8  -6   6       27.97        9.73     33.99 o 
   9  -6   6      354.40      377.18    110.03 o 
  -7  -5   6      182.11      114.51     35.78 o 
  -6  -5   6       16.05       68.41     30.14 o 
  -5  -5   6       15.67       58.99     23.32 o 
  -4  -5   6     1143.31     1285.41    138.29 o 
  -3  -5   6      781.12      616.66    385.77 o 
  -2  -5   6      403.61      429.18     62.57 o 
  -1  -5   6        8.26        0.54     15.87 o 
   0  -5   6     1249.85     1338.38    119.16 o 
   1  -5   6      145.70      119.53     14.74 o 
   2  -5   6     3140.92     3241.41    193.47 o 
   3  -5   6      342.80      338.85     32.42 o 
   4  -5   6     1376.46     1500.47    110.90 o 
   5  -5   6      534.60      458.66     45.92 o 
   6  -5   6      187.07      223.76     44.02 o 
   7  -5   6       98.79      108.21     33.49 o 
   8  -5   6     1254.71     1306.99    173.17 o 
   9  -5   6      136.20      107.96     71.28 o 
  -8  -4   6      496.55      602.80    135.95 o 
  -7  -4   6      111.75      126.50     38.53 o 
  -6  -4   6       26.75       18.21     37.29 o 
  -5  -4   6      118.35       71.40     28.30 o 
  -4  -4   6       61.08       54.01     15.72 o 
  -3  -4   6      431.04      464.15     36.49 o 
  -2  -4   6     3454.66     3781.30    311.92 o 
  -1  -4   6      874.71      908.94     52.45 o 
   0  -4   6     2168.71     2387.86    123.44 o 
   1  -4   6      483.87      502.79     48.68 o 
   2  -4   6      968.27      985.43     65.65 o 
   3  -4   6      703.51      720.55    104.85 o 
   4  -4   6     4704.77     4623.11    377.01 o 
   5  -4   6      398.12      368.85     36.89 o 
   6  -4   6       52.80       68.52     32.60 o 
   7  -4   6     1198.40     1199.49    133.13 o 
   8  -4   6      263.52      233.83     69.96 o 
   9  -4   6      607.00      537.81    118.46 o 
  -8  -3   6      109.57      103.95     51.84 o 
  -7  -3   6      941.49      993.58     99.17 o 
  -6  -3   6      745.53      765.13     74.03 o 
  -5  -3   6       78.13       81.09     24.22 o 
  -4  -3   6       29.88       47.20     14.78 o 
  -3  -3   6     3206.86     3328.98    224.38 o 
  -2  -3   6      368.61      375.65     30.42 o 
  -1  -3   6     1843.67     1799.52     95.94 o 
   0  -3   6     4502.81     4868.60    242.23 o 
   1  -3   6      581.66      697.89     48.09 o 
   2  -3   6      304.78      325.66     28.32 o 
   3  -3   6     3017.73     2998.75    337.63 o 
   4  -3   6       31.53       50.49     16.64 o 
   5  -3   6     4591.63     4938.11    312.72 o 
   6  -3   6      243.43      203.29     25.77 o 
   7  -3   6      205.51      173.14     36.45 o 
   8  -3   6      282.58      313.31     56.07 o 
   9  -3   6      334.27      452.16     88.69 o 
  -8  -2   6      103.43      121.00     36.69 o 
  -7  -2   6      863.34      995.78    128.73 o 
  -6  -2   6       29.22       47.51     18.45 o 
  -5  -2   6      770.16      693.06    155.53 o 
  -4  -2   6        2.76        6.88     18.38 o 
  -3  -2   6      310.99      386.72     32.38 o 
  -2  -2   6     4056.42     4254.02    268.09 o 
  -1  -2   6     2337.69     2473.54    154.19 o 
   0  -2   6      107.98      117.68     12.80 o 
   1  -2   6     5149.32     5670.89    282.58 o 
   2  -2   6       31.09       33.69     17.60 o 
   3  -2   6      580.04      628.26     43.78 o 
   4  -2   6     2609.78     2801.92    169.85 o 
   5  -2   6     1692.18     1884.83    129.10 o 
   6  -2   6       51.75       55.41     31.70 o 
   7  -2   6      619.74      600.55     55.69 o 
   8  -2   6      543.68      545.54     83.47 o 
   9  -2   6        7.38       -6.57     22.37 o 
  10  -2   6      344.18      432.46     93.04 o 
  -8  -1   6        9.86       21.53     25.00 o 
  -7  -1   6        6.26        7.96     27.24 o 
  -6  -1   6     1854.20     2065.66    150.94 o 
  -5  -1   6     1037.47     1037.48     83.71 o 
  -4  -1   6      585.26      597.00     70.44 o 
  -3  -1   6      656.35      723.83     67.98 o 
  -2  -1   6     1039.12     1113.80     66.61 o 
  -1  -1   6     1184.02     1225.52     68.10 o 
   0  -1   6    10806.60    10950.87    509.88 o 
   1  -1   6     3107.55     3503.60    173.40 o 
   2  -1   6      569.12      559.95     36.07 o 
   3  -1   6      153.87      208.61     19.29 o 
   4  -1   6     1625.96     1615.96     97.50 o 
   5  -1   6     1205.33     1243.83     86.39 o 
   6  -1   6     3480.80     3724.59    233.69 o 
   7  -1   6       68.95       69.64     18.12 o 
   8  -1   6      848.89      830.74    101.36 o 
   9  -1   6       54.79      149.08     47.70 o 
  10  -1   6       79.53       51.04     46.29 o 
  -9   0   6        4.63       -2.98     19.16 o 
  -8   0   6       91.10      137.46     45.76 o 
  -7   0   6      277.57      279.60     46.57 o 
  -6   0   6      695.21      659.62     56.61 o 
  -5   0   6     1458.32     1353.72    190.08 o 
  -4   0   6     2574.44     2466.11    148.72 o 
  -3   0   6      339.75      352.06     35.47 o 
  -2   0   6     1116.16     1138.60     68.28 o 
  -1   0   6     8206.81     8809.13    519.31 o 
   0   0   6       28.30       23.36      9.81 o 
   1   0   6    11333.47    10851.57    805.56 o 
   2   0   6     1015.47     1074.08     56.57 o 
   3   0   6      829.98      891.01     52.13 o 
   4   0   6       29.94       42.49      9.58 o 
   5   0   6     2448.10     2411.43    146.21 o 
   6   0   6       63.80       92.23     18.53 o 
   7   0   6     1823.10     1801.08    161.63 o 
   8   0   6      235.41      340.72     54.01 o 
   9   0   6      119.31      137.48     49.73 o 
  10   0   6      108.27       97.94     39.08 o 
  -9   1   6      235.07      324.97     87.95 o 
  -8   1   6      144.29      106.87     35.69 o 
  -7   1   6        7.55       33.06     43.91 o 
  -6   1   6      549.57      550.60    157.25 o 
  -5   1   6     1406.80     1472.32    100.03 o 
  -4   1   6      477.77      520.83     42.79 o 
  -3   1   6     4271.38     4274.74    236.33 o 
  -2   1   6       92.40       70.40     11.49 o 
  -1   1   6      234.81      264.64     18.90 o 
   0   1   6     6444.96     5672.85    982.88 o 
   1   1   6     9606.21    10722.80    442.40 o 
   2   1   6     2133.01     2234.66     99.07 o 
   3   1   6      603.32      571.28     32.85 o 
   4   1   6      131.74      139.54     15.95 o 
   5   1   6      118.55       97.23     14.29 o 
   6   1   6     4445.03     4870.29    299.43 o 
   7   1   6      624.16      672.73     60.30 o 
   8   1   6      318.14      272.35     37.53 o 
   9   1   6      414.68      347.88     59.53 o 
  10   1   6       13.36       65.78     46.68 o 
  -9   2   6       92.18      205.12     56.48 o 
  -8   2   6      135.72      100.86     35.13 o 
  -7   2   6      314.95      238.29    128.15 o 
  -6   2   6       96.17      128.44     34.07 o 
  -5   2   6      108.13      137.03     17.70 o 
  -4   2   6     1250.41     1383.67     93.80 o 
  -3   2   6      716.26      726.50     48.96 o 
  -2   2   6     2927.12     2971.83    159.23 o 
  -1   2   6       20.72       21.47     10.59 o 
   0   2   6      949.84      960.35     46.36 o 
   1   2   6        1.64        3.59      4.71 o 
   2   2   6    10842.65     9330.64    886.68 o 
   3   2   6      133.95      143.11     17.39 o 
   4   2   6     3107.51     2972.29    150.69 o 
   5   2   6        8.75       19.18      8.81 o 
   6   2   6      179.80      170.30     22.19 o 
   7   2   6     1745.36     1792.42    131.92 o 
   8   2   6     2260.79     2282.10    176.40 o 
   9   2   6       76.00      123.84     47.42 o 
  10   2   6       43.54       90.96     38.43 o 
  -9   3   6      142.69      299.94    125.11 o 
  -8   3   6      661.62      761.63    281.56 o 
  -7   3   6       45.43       40.88     53.03 o 
  -6   3   6      204.83      228.71     43.06 o 
  -5   3   6      107.83      110.46     23.71 o 
  -4   3   6     1319.65     1609.35    105.83 o 
  -3   3   6     1235.55     1074.50    189.69 o 
  -2   3   6     6141.83     6450.32    322.47 o 
  -1   3   6        1.54        7.16      7.23 o 
   0   3   6     2440.18     2388.45    151.40 o 
   1   3   6     3253.80     3193.12    209.25 o 
   2   3   6     1939.16     2193.01    151.54 o 
   3   3   6     4111.79     3677.48    177.65 o 
   4   3   6     3884.58     3860.49    193.24 o 
   5   3   6      215.40      249.62     25.75 o 
   6   3   6       57.15      115.82     49.87 o 
   7   3   6     1035.12     1027.40     79.97 o 
   8   3   6       37.07       66.69     24.17 o 
   9   3   6     1098.94      865.46    191.50 o 
  10   3   6      223.09      337.50    143.62 o 
  -8   4   6        0.27       64.72     32.03 o 
  -7   4   6     1182.93     1061.21    193.88 o 
  -6   4   6      339.22      308.05     54.47 o 
  -5   4   6      168.30      163.44     32.03 o 
  -4   4   6        3.27        7.96      8.86 o 
  -3   4   6     2195.47     2331.03    132.05 o 
  -2   4   6      179.29      146.52     15.29 o 
  -1   4   6     5614.17     5781.23    272.09 o 
   0   4   6     1351.63     1330.59    109.90 o 
   1   4   6     4445.37     4482.09    289.67 o 
   2   4   6      785.40      755.54     60.74 o 
   3   4   6     3536.93     3307.38    130.53 o 
   4   4   6      185.96      220.57     19.56 o 
   5   4   6     4391.74     4353.74    245.14 o 
   6   4   6      219.91      187.70     30.78 o 
   7   4   6      110.83      134.35     28.55 o 
   8   4   6      633.03      625.22     71.36 o 
   9   4   6      570.58      519.96     78.27 o 
  10   4   6       77.46      122.20     70.62 o 
  -8   5   6      237.30      222.04     54.36 o 
  -7   5   6      935.03      892.68    314.36 o 
  -6   5   6      114.98      111.35     50.39 o 
  -5   5   6      760.56      881.57     98.36 o 
  -4   5   6       11.48       15.65     14.41 o 
  -3   5   6        0.87       32.51     11.02 o 
  -2   5   6     2614.60     2688.20    145.79 o 
  -1   5   6     2635.92     2522.83    126.08 o 
   0   5   6      818.39      672.82     41.25 o 
   1   5   6     2104.64     1946.96    189.12 o 
   2   5   6      237.92      293.56     31.63 o 
   3   5   6        0.83        2.75      7.89 o 
   4   5   6     4516.82     4139.09    512.13 o 
   5   5   6      762.41      732.48     54.67 o 
   6   5   6      852.42      816.95     65.31 o 
   7   5   6       89.41       70.53     35.02 o 
   8   5   6      318.86      271.91     37.13 o 
   9   5   6       32.86      102.36     60.84 o 
  -8   6   6       45.64       68.03     60.31 o 
  -7   6   6      209.08      267.79     59.17 o 
  -6   6   6     2683.75     3173.71    331.77 o 
  -5   6   6      409.83      346.70     60.88 o 
  -4   6   6      568.55      586.87     46.54 o 
  -3   6   6        1.36       34.37     13.49 o 
  -2   6   6     1019.89     1155.53     79.69 o 
  -1   6   6     2135.06     2170.07    118.92 o 
   0   6   6     1564.66      496.52     43.64 o 
   1   6   6      656.09      637.70     62.09 o 
   2   6   6      941.79      983.28     79.76 o 
   3   6   6        7.70        1.30     16.27 o 
   4   6   6      846.51      725.82     92.45 o 
   5   6   6      533.27      543.99     47.40 o 
   6   6   6      627.26      658.45     62.81 o 
   7   6   6      170.23      173.73     42.65 o 
   8   6   6      109.21      120.18     30.45 o 
   9   6   6       64.39       90.19     75.65 o 
  -8   7   6        6.66       15.61     48.67 o 
  -7   7   6      265.81      296.71     65.71 o 
  -6   7   6       69.65       85.76     33.62 o 
  -5   7   6     2381.64     2740.69    279.88 o 
  -4   7   6     1080.92     1171.50     99.16 o 
  -3   7   6       23.37       53.07     13.51 o 
  -2   7   6        2.76       18.82     12.06 o 
  -1   7   6     3071.80     3309.46    252.64 o 
   0   7   6      245.33      292.97     26.11 o 
   1   7   6     2078.75     1948.31    150.78 o 
   2   7   6     1578.18     1503.34    123.02 o 
   3   7   6        1.46        0.14      7.83 o 
   4   7   6        8.49       -5.69     10.81 o 
   5   7   6     1199.71     1525.59    167.02 o 
   6   7   6        2.60       28.43     42.85 o 
   7   7   6      966.65     1097.83    109.86 o 
   8   7   6       90.77      165.55     58.72 o 
   9   7   6       62.54       21.37     28.87 o 
  -7   8   6        2.67       -4.04     22.11 o 
  -6   8   6      615.85      538.38    130.13 o 
  -5   8   6     1195.92     1042.70    158.44 o 
  -4   8   6      406.59      380.66     55.81 o 
  -3   8   6     1098.01     1140.04     90.73 o 
  -2   8   6        4.51       11.48     21.82 o 
  -1   8   6       40.46       40.72     13.76 o 
   0   8   6     1929.17     2109.68    131.40 o 
   1   8   6     2667.25     2038.20    176.50 o 
   2   8   6     2774.01     2793.17    165.67 o 
   3   8   6      271.57      324.37     30.55 o 
   4   8   6      271.81      287.25     71.42 o 
   5   8   6      470.64      500.97     54.31 o 
   6   8   6     1210.21     1377.97    124.52 o 
   7   8   6      195.02      193.30     48.99 o 
   8   8   6      775.61      874.15    123.52 o 
   9   8   6      162.65      155.29     60.49 o 
  -7   9   6       89.09      121.12     55.88 o 
  -6   9   6       78.51      102.21     38.35 o 
  -5   9   6      206.89      177.90     53.50 o 
  -4   9   6     2195.30     2205.23    409.18 o 
  -3   9   6      142.05      192.58     30.67 o 
  -2   9   6     1145.34     1199.42    120.47 o 
  -1   9   6       14.36      -14.54     14.54 o 
   0   9   6      657.22      618.20     89.35 o 
   1   9   6      908.77      835.17     91.10 o 
   2   9   6     7221.84     7052.24   1618.53 o 
   3   9   6      424.65      316.58     53.11 o 
   4   9   6      191.24       58.71     69.03 o 
   5   9   6      619.44      569.85    110.51 o 
   6   9   6       51.34       27.13     25.85 o 
   7   9   6     1695.02     2254.62    315.42 o 
   8   9   6      637.89      709.29    121.29 o 
  -6  10   6       33.58      121.67     78.29 o 
  -5  10   6      147.04      166.40     47.14 o 
  -4  10   6       90.55      138.62     40.66 o 
  -3  10   6     1531.95     1646.51    132.67 o 
  -2  10   6     1404.19     1440.23    203.05 o 
  -1  10   6      389.15      446.10     46.41 o 
   0  10   6      114.62      142.31     23.06 o 
   1  10   6     1013.10      665.21    173.63 o 
   2  10   6        6.95        2.85     12.70 o 
   3  10   6     2951.72     2621.52    183.50 o 
   4  10   6      271.37      130.11    104.48 o 
   5  10   6      138.61      101.24     36.74 o 
   6  10   6      254.91      263.12     56.70 o 
   7  10   6      117.08      137.71     50.84 o 
   8  10   6      104.64        9.51     39.76 o 
  -6  11   6       83.82       70.14     42.36 o 
  -5  11   6       51.58      137.99     48.24 o 
  -4  11   6       54.70      -20.13     22.22 o 
  -3  11   6      720.90      900.88     92.02 o 
  -2  11   6       33.64       32.10     23.64 o 
  -1  11   6     2130.94     2139.06    190.88 o 
   0  11   6       16.97        9.71     25.85 o 
   1  11   6        0.41       11.11     12.71 o 
   2  11   6      672.12      623.62     89.60 o 
   3  11   6     1334.97     1226.26    134.23 o 
   4  11   6      179.71      109.59     84.64 o 
   5  11   6      933.73     1039.56    148.35 o 
   6  11   6        7.48       -0.97     18.78 o 
   7  11   6        9.29        2.77     22.43 o 
  -5  12   6      430.45      474.06     94.65 o 
  -4  12   6      190.46      256.77     69.00 o 
  -3  12   6       14.39       38.80     24.86 o 
  -2  12   6     1468.55     1809.88    194.30 o 
  -1  12   6      799.71      796.91     92.19 o 
   0  12   6      876.28      996.46    100.29 o 
   1  12   6       76.90       64.60     23.22 o 
   2  12   6       97.16      108.25     37.03 o 
   3  12   6      502.78      294.89    241.22 o 
   4  12   6     1568.23      927.43    479.94 o 
   5  12   6       55.00       90.46     39.08 o 
   6  12   6      275.33      367.92    106.06 o 
  -4  13   6      186.39       61.42     73.93 o 
  -3  13   6      182.40      170.16     75.12 o 
  -2  13   6       26.95       15.40     21.30 o 
  -1  13   6      854.01     1068.57    141.25 o 
   0  13   6      655.03      739.18    112.20 o 
   1  13   6       52.08      170.20     45.44 o 
   2  13   6      157.30      102.92     55.41 o 
   3  13   6      257.27      189.28    106.86 o 
   4  13   6        0.70       44.90     60.97 o 
   5  13   6      219.13      278.78     87.81 o 
  -3  14   6       13.43        0.00     43.64 o 
  -2  14   6       70.99      106.29     41.94 o 
  -1  14   6      357.07      353.15     75.78 o 
   0  14   6       43.40       43.24     32.65 o 
   1  14   6      453.77      526.39     92.76 o 
   2  14   6      114.78      -24.60     37.56 o 
   3  14   6       75.26       86.76     51.58 o 
   4  14   6      107.24       91.52     55.02 o 
  -1  15   6        0.32       34.65     62.42 o 
   0  15   6      331.13      336.97     95.75 o 
   1  15   6       63.72       67.98     65.07 o 
   2  15   6      409.58      347.82     94.43 o 
  -1 -12   7      294.33      266.65     76.97 o 
   0 -12   7      446.11      547.61     95.48 o 
   1 -12   7      153.42      188.36     61.69 o 
   2 -12   7      347.25      255.65     63.00 o 
  -3 -11   7      351.89      381.99     81.23 o 
  -2 -11   7        3.44       44.68     37.40 o 
  -1 -11   7       46.38       30.72     26.12 o 
   0 -11   7      486.15      466.29     87.37 o 
   1 -11   7     1150.34     1102.88    165.39 o 
   2 -11   7      118.80      172.06     54.59 o 
   3 -11   7      227.94      216.73     53.62 o 
   4 -11   7       49.39       64.01     57.93 o 
  -4 -10   7      143.45      197.45     55.42 o 
  -3 -10   7      671.30      749.95    117.31 o 
  -2 -10   7       43.38       68.85     36.22 o 
  -1 -10   7        0.54        6.58     29.61 o 
   0 -10   7      433.43      438.20     80.85 o 
   1 -10   7       39.21       25.37     35.51 o 
   2 -10   7      652.72      541.76    192.03 o 
   3 -10   7      605.02      567.92     92.21 o 
   4 -10   7       90.87      104.79     72.08 o 
   5 -10   7        1.01       79.61     83.58 o 
   6 -10   7      205.03      309.20    119.82 o 
  -5  -9   7       14.97       25.66     47.08 o 
  -4  -9   7      414.46      548.92    115.80 o 
  -3  -9   7        3.62       52.23     39.94 o 
  -2  -9   7     1741.21     1364.67    849.58 o 
  -1  -9   7      392.00      389.36     67.81 o 
   0  -9   7      309.28      307.48     61.91 o 
   1  -9   7      468.86      438.13     64.73 o 
   2  -9   7     1335.02     1277.11    154.36 o 
   3  -9   7      239.50      223.25     70.89 o 
   4  -9   7      835.08      801.97    160.29 o 
   5  -9   7       12.77       17.62     28.87 o 
   6  -9   7        1.10       -7.41     52.64 o 
  -6  -8   7      125.55      173.97     64.80 o 
  -5  -8   7       29.74       94.36     41.35 o 
  -4  -8   7        6.33       -1.30     22.61 o 
  -3  -8   7      960.61     1027.16    135.85 o 
  -2  -8   7      693.82      632.52    133.44 o 
  -1  -8   7      571.62      533.25     74.24 o 
   0  -8   7      108.87      155.11     42.40 o 
   1  -8   7      891.55      770.75     89.57 o 
   2  -8   7      277.10      278.65     48.84 o 
   3  -8   7     2216.37     2231.99    225.74 o 
   4  -8   7       19.16       46.61     38.35 o 
   5  -8   7      665.67      670.13     73.72 o 
   6  -8   7        5.20       10.89     22.88 o 
   7  -8   7       67.09       76.91     93.63 o 
  -6  -7   7       32.41       -9.94     24.34 o 
  -5  -7   7       26.20      131.50     44.70 o 
  -4  -7   7      219.26      200.96     55.94 o 
  -3  -7   7       72.19       68.77     34.91 o 
  -2  -7   7      670.08      691.15     96.46 o 
  -1  -7   7      513.48      512.47     68.70 o 
   0  -7   7      158.94       91.85     57.79 o 
   1  -7   7      359.16      357.15     55.45 o 
   2  -7   7      304.02      284.54     83.98 o 
   3  -7   7       20.82       29.35     15.63 o 
   4  -7   7     1597.73     1719.01    147.35 o 
   5  -7   7     1113.09     1123.29    136.61 o 
   6  -7   7       70.65       33.98     23.26 o 
   7  -7   7       29.57       97.47     51.84 o 
   8  -7   7      492.37      477.21     91.80 o 
  -7  -6   7       62.50      161.87    101.30 o 
  -6  -6   7      686.74      663.99    347.69 o 
  -5  -6   7      107.59      148.48     59.25 o 
  -4  -6   7      501.14      547.61     78.47 o 
  -3  -6   7      133.81      230.99     46.46 o 
  -2  -6   7      440.14      443.04     63.73 o 
  -1  -6   7       78.52       79.14     22.31 o 
   0  -6   7      812.58      845.95     91.99 o 
   1  -6   7      256.37      269.52     38.98 o 
   2  -6   7        0.09       13.65     14.36 o 
   3  -6   7      263.93      271.55     33.11 o 
   4  -6   7     1791.44     2044.89    164.96 o 
   5  -6   7      296.75      302.16     44.95 o 
   6  -6   7     1360.72     1504.36    135.14 o 
   7  -6   7        2.71       12.21     26.58 o 
   8  -6   7       21.05      122.30     48.67 o 
  -7  -5   7      515.38      721.03    201.81 o 
  -6  -5   7      288.13      224.88     61.23 o 
  -5  -5   7       34.33       65.70     29.25 o 
  -4  -5   7      260.87      278.95     48.61 o 
  -3  -5   7      777.84      467.75    289.89 o 
  -2  -5   7       13.66       34.99     22.22 o 
  -1  -5   7     1183.85     1139.91    118.05 o 
   0  -5   7      129.41      107.37     29.89 o 
   1  -5   7     1710.67     1765.49    110.60 o 
   2  -5   7      909.75      979.66     73.19 o 
   3  -5   7       54.49       62.19     13.77 o 
   4  -5   7       15.05       16.88     12.45 o 
   5  -5   7     2296.73     2673.30    202.49 o 
   6  -5   7      421.12      403.64     56.92 o 
   7  -5   7      508.79      601.89     91.56 o 
   8  -5   7       35.39       52.17     27.87 o 
   9  -5   7       90.36       81.31     49.55 o 
  -7  -4   7       41.08       60.31     43.38 o 
  -6  -4   7      351.10      325.56     63.22 o 
  -5  -4   7      645.01      633.91    185.94 o 
  -4  -4   7        9.28        0.32     12.83 o 
  -3  -4   7      977.54      941.90     66.53 o 
  -2  -4   7       21.13       37.71     11.40 o 
  -1  -4   7      324.56      313.37     32.81 o 
   0  -4   7     2162.61     1970.27    150.43 o 
   1  -4   7     3573.10     4045.13    236.05 o 
   2  -4   7        0.80       29.40     21.08 o 
   3  -4   7       98.10      122.33     17.27 o 
   4  -4   7     1072.45     1163.61     93.86 o 
   5  -4   7      277.14      295.68     59.79 o 
   6  -4   7     1226.66     1379.43    117.14 o 
   7  -4   7     1621.83     1880.43    208.86 o 
   8  -4   7      258.26      247.56     60.03 o 
   9  -4   7       47.49       64.40     50.26 o 
  -8  -3   7        0.79       10.58     43.91 o 
  -7  -3   7       35.71       28.83     37.29 o 
  -6  -3   7      443.03      489.24     53.53 o 
  -5  -3   7       34.76       15.80     21.28 o 
  -4  -3   7      800.84      854.34     76.18 o 
  -3  -3   7     1636.71     1688.97    128.69 o 
  -2  -3   7       63.63       66.66     15.15 o 
  -1  -3   7       61.13       39.14     12.35 o 
   0  -3   7     2680.20     2969.92    166.65 o 
   1  -3   7      150.91      163.20     19.54 o 
   2  -3   7     5175.14     5978.97    368.62 o 
   3  -3   7       61.51       70.71     24.83 o 
   4  -3   7      603.84      731.38     65.55 o 
   5  -3   7      513.68      515.18     49.44 o 
   6  -3   7      300.04      332.77     44.81 o 
   7  -3   7      334.67      300.65     52.20 o 
   8  -3   7      817.18      794.05    124.54 o 
   9  -3   7       12.17       -0.38     30.29 o 
  -8  -2   7      198.33      169.02     87.81 o 
  -7  -2   7      296.24      333.64     69.88 o 
  -6  -2   7        0.10       25.36     16.24 o 
  -5  -2   7      293.27      342.87     39.67 o 
  -4  -2   7      883.42      774.99     60.97 o 
  -3  -2   7      776.11      596.84    123.04 o 
  -2  -2   7     4258.10     4657.08    269.33 o 
  -1  -2   7       19.81       37.18     10.82 o 
   0  -2   7       65.36       72.19     12.46 o 
   1  -2   7     2744.01     2875.01    161.66 o 
   2  -2   7     1795.73     1916.89    141.10 o 
   3  -2   7     1118.62     1152.49     76.40 o 
   4  -2   7      194.54      230.91     37.47 o 
   5  -2   7      310.97      338.95     36.16 o 
   6  -2   7      388.71      406.46     39.01 o 
   7  -2   7      232.28      275.90     49.33 o 
   8  -2   7       18.75       17.45     24.86 o 
   9  -2   7      115.73       58.07     36.61 o 
  -8  -1   7       51.37      104.84     38.06 o 
  -7  -1   7      145.73      134.43     46.92 o 
  -6  -1   7      367.79      369.96     50.52 o 
  -5  -1   7       11.14       24.60     11.13 o 
  -4  -1   7      251.87      220.58     28.38 o 
  -3  -1   7     6935.33     7560.55    446.12 o 
  -2  -1   7      594.35      703.77     51.10 o 
  -1  -1   7      195.40      189.94     25.02 o 
   0  -1   7      173.50      232.81     22.65 o 
   1  -1   7       58.29       60.65     11.77 o 
   2  -1   7     2365.96     2363.65    131.58 o 
   3  -1   7     2567.62     2890.22    170.95 o 
   4  -1   7       15.31       32.73     17.04 o 
   5  -1   7     1947.94     1939.12    130.21 o 
   6  -1   7       40.06       88.19     20.07 o 
   7  -1   7        4.71       22.68     15.46 o 
   8  -1   7      111.99      175.24     43.97 o 
   9  -1   7      835.16      747.40    108.08 o 
  -8   0   7      398.56      327.87     62.90 o 
  -7   0   7      884.03      796.30    113.99 o 
  -6   0   7        3.16       19.12     14.96 o 
  -5   0   7       40.95       49.64     16.50 o 
  -4   0   7      294.36      265.15     29.43 o 
  -3   0   7       86.07      104.00     16.39 o 
  -2   0   7     5890.58     6511.63    360.84 o 
  -1   0   7     1185.98     1236.44     95.66 o 
   0   0   7     1324.21     1633.88    120.68 o 
   1   0   7     1179.30     1220.65     69.89 o 
   2   0   7     1575.78     1759.17     95.34 o 
   3   0   7      557.76      540.91     37.84 o 
   4   0   7     3135.03     3559.41    209.50 o 
   5   0   7     1608.53     1635.77    112.36 o 
   6   0   7      975.21      971.11     77.30 o 
   7   0   7      143.91      184.63     25.99 o 
   8   0   7     1235.21     1308.49    147.42 o 
   9   0   7      129.76      123.00     44.17 o 
  10   0   7      960.78      798.26    186.47 o 
  -8   1   7      282.60      279.95     71.15 o 
  -7   1   7      206.91      209.34     55.55 o 
  -6   1   7     1780.37     1357.01    319.91 o 
  -5   1   7       29.37       44.12     16.20 o 
  -4   1   7      148.06      135.87     21.28 o 
  -3   1   7     2741.40     2898.38    175.97 o 
  -2   1   7     2736.45     3240.85    181.67 o 
  -1   1   7      963.72      998.93     83.32 o 
   0   1   7     4608.72     4707.23    234.81 o 
   1   1   7      368.71      513.45     30.95 o 
   2   1   7        5.81       36.18     23.01 o 
   3   1   7     6661.05     7881.88    391.42 o 
   4   1   7     1229.23     1331.13     78.80 o 
   5   1   7     1924.16     1991.52    124.92 o 
   6   1   7     1609.33     1575.23    109.69 o 
   7   1   7       93.72      120.23     22.22 o 
   8   1   7        9.53       -2.71     10.61 o 
   9   1   7     1679.90     1960.91    235.98 o 
  10   1   7        2.43      -20.90     41.26 o 
  -8   2   7        5.70       74.27     56.34 o 
  -7   2   7     1112.56     1358.91    182.77 o 
  -6   2   7       53.45       99.42     32.45 o 
  -5   2   7      957.53      930.85    156.21 o 
  -4   2   7        4.13       15.61     17.99 o 
  -3   2   7      536.93      591.49     51.73 o 
  -2   2   7     1688.36     1568.62    158.26 o 
  -1   2   7     1804.28     1692.14     92.42 o 
   0   2   7      310.06      283.68     30.17 o 
   1   2   7     6205.26     5712.82    495.66 o 
   2   2   7     1048.56     1010.77     76.09 o 
   3   2   7      150.25      138.69     11.26 o 
   4   2   7     2155.00     2197.08    116.10 o 
   5   2   7     6981.78     7022.61    392.28 o 
   6   2   7       27.77       47.58     12.77 o 
   7   2   7      626.27      622.87     60.42 o 
   8   2   7        6.14        6.58     11.31 o 
   9   2   7      110.57       90.74     32.24 o 
  10   2   7      608.66      682.68    172.19 o 
  -8   3   7       36.11       81.38     41.00 o 
  -7   3   7      173.12      213.11     53.57 o 
  -6   3   7      580.05      607.92    167.16 o 
  -5   3   7      694.35      670.91     60.53 o 
  -4   3   7      165.51      260.81     36.47 o 
  -3   3   7      936.58      964.06     65.10 o 
  -2   3   7      379.92      395.08     30.10 o 
  -1   3   7      823.42      885.17     74.32 o 
   0   3   7     3562.73     3099.22    136.56 o 
   1   3   7     4213.46     4530.92    308.44 o 
   2   3   7       53.84       28.59     12.64 o 
   3   3   7      616.30      520.35     50.31 o 
   4   3   7     2965.07     2689.58    132.31 o 
   5   3   7       20.85       17.72     13.78 o 
   6   3   7     5891.88     5746.58    442.57 o 
   7   3   7      785.26      771.03     94.07 o 
   8   3   7      188.70      176.80     27.20 o 
   9   3   7        0.08       19.84     53.96 o 
  10   3   7      322.54      247.57    131.99 o 
  -8   4   7       34.96      103.33     38.90 o 
  -7   4   7       14.25       18.39     25.44 o 
  -6   4   7      511.94      505.77     68.26 o 
  -5   4   7        1.35      -10.32     24.07 o 
  -4   4   7     2803.52     2860.18    178.82 o 
  -3   4   7      852.08      805.81     55.76 o 
  -2   4   7     1088.41     1089.08     71.17 o 
  -1   4   7      360.48      319.25     36.16 o 
   0   4   7     4196.03     2973.82    519.31 o 
   1   4   7     1532.64     1439.27    112.00 o 
   2   4   7     9044.13     8994.96    635.28 o 
   3   4   7       86.45      147.12     33.72 o 
   4   4   7      116.63      148.05     40.73 o 
   5   4   7     1250.67     1122.61    174.48 o 
   6   4   7      697.40      709.89     60.30 o 
   7   4   7      750.78      783.62     73.71 o 
   8   4   7      485.50      542.61     60.83 o 
   9   4   7        0.07       -0.53     26.45 o 
  -8   5   7      126.38      214.73     94.16 o 
  -7   5   7       41.30       36.78     29.79 o 
  -6   5   7      147.02      219.81     46.32 o 
  -5   5   7      708.55      713.44     82.62 o 
  -4   5   7      545.79      527.96     48.56 o 
  -3   5   7     1540.22     1544.88     97.35 o 
  -2   5   7     1725.95     1896.00    112.88 o 
  -1   5   7      903.20      712.19     43.71 o 
   0   5   7        8.38        1.91      5.50 o 
   1   5   7     4535.18     4146.52    304.06 o 
   2   5   7      482.36      400.83     40.49 o 
   3   5   7     3547.91     3250.41    486.28 o 
   4   5   7       60.07      104.61     27.05 o 
   5   5   7       25.74       30.79     19.47 o 
   6   5   7      187.80      160.38     24.70 o 
   7   5   7     1090.03     1129.51     99.63 o 
   8   5   7      109.08       50.84     39.54 o 
   9   5   7      269.24      195.47     79.09 o 
  -8   6   7       20.84       47.10     45.00 o 
  -7   6   7      275.01      428.88     72.16 o 
  -6   6   7      100.31       66.89     32.41 o 
  -5   6   7       57.48       75.18     52.77 o 
  -4   6   7      636.75      704.42     64.80 o 
  -3   6   7     3965.26     4243.48    263.91 o 
  -2   6   7       30.57       11.97     12.51 o 
  -1   6   7      448.68      391.11     74.21 o 
   0   6   7      281.45      263.48     18.98 o 
   1   6   7      419.20      364.33     65.60 o 
   2   6   7     2146.48     2150.24    271.11 o 
   3   6   7      388.66      352.05     43.81 o 
   4   6   7      411.86      428.48     75.51 o 
   5   6   7      664.57      768.53     91.52 o 
   6   6   7      308.51      390.76     59.66 o 
   7   6   7        1.83       21.15     29.14 o 
   8   6   7      652.20      685.85    152.35 o 
   9   6   7      283.43      416.59    146.53 o 
  -7   7   7      581.16      745.96    118.98 o 
  -6   7   7       44.32       79.31     50.39 o 
  -5   7   7       12.08       82.38     30.69 o 
  -4   7   7      228.42      254.62     28.80 o 
  -3   7   7       40.39       70.73     16.08 o 
  -2   7   7     3214.66     3539.87    223.94 o 
  -1   7   7      324.99      349.59     31.16 o 
   0   7   7      561.65      570.19     56.09 o 
   1   7   7       79.23       70.22     16.55 o 
   2   7   7      568.01      577.93     61.61 o 
   3   7   7      372.72      386.06     58.19 o 
   4   7   7      769.46      983.47    108.27 o 
   5   7   7      373.80      384.60     56.75 o 
   6   7   7      242.49      234.19     49.84 o 
   7   7   7      328.74      276.62     57.44 o 
   8   7   7      157.98      208.07     92.05 o 
   9   7   7      157.19      224.92     64.54 o 
  -7   8   7      157.49      127.09     51.55 o 
  -6   8   7     1275.99     1667.28    197.82 o 
  -5   8   7        1.35      -10.41     19.62 o 
  -4   8   7       13.86       27.01     21.04 o 
  -3   8   7      960.52      981.40    106.15 o 
  -2   8   7     1220.47     1380.45     97.95 o 
  -1   8   7     1236.77     1246.65     87.52 o 
   0   8   7     1914.05     1757.57    335.60 o 
   1   8   7      387.37      444.17     48.16 o 
   2   8   7      665.20      620.40     71.29 o 
   3   8   7     1685.76     1661.55    183.43 o 
   4   8   7      429.16      541.29     81.36 o 
   5   8   7     1270.60     1420.05    167.65 o 
   6   8   7      792.80      932.21    125.71 o 
   7   8   7       76.91      125.43     48.26 o 
   8   8   7        5.35        6.08     24.20 o 
  -7   9   7      781.69      855.84    134.51 o 
  -6   9   7       42.55       37.61     42.58 o 
  -5   9   7      818.97      968.42    137.06 o 
  -4   9   7       10.71       58.31     26.25 o 
  -3   9   7      445.64      604.16     64.57 o 
  -2   9   7      825.58      986.99     88.92 o 
  -1   9   7     2424.44     2545.39    169.94 o 
   0   9   7      130.29      132.16     20.94 o 
   1   9   7     1580.13     1469.66    135.31 o 
   2   9   7       38.94       81.46     25.17 o 
   3   9   7      996.31      722.13    245.59 o 
   4   9   7     2734.04     3173.60    315.60 o 
   5   9   7     1733.44     2041.87    249.39 o 
   6   9   7      455.10      555.93     91.96 o 
   7   9   7      304.06      510.44    222.84 o 
   8   9   7       70.28      142.35     71.15 o 
  -6  10   7      645.53      635.58    102.30 o 
  -5  10   7      335.79      415.59     79.23 o 
  -4  10   7      301.41      300.45     72.06 o 
  -3  10   7       20.40       52.96     17.40 o 
  -2  10   7      125.83      141.58     45.65 o 
  -1  10   7       66.13       73.68     18.44 o 
   0  10   7     3214.78     2763.80    482.84 o 
   1  10   7      694.73      768.17     99.89 o 
   2  10   7       70.92       56.51     30.15 o 
   3  10   7        0.02       14.20     17.85 o 
   4  10   7      694.58      598.78     79.46 o 
   5  10   7      320.57      324.00     61.73 o 
   6  10   7     1535.58     2095.32    257.20 o 
   7  10   7        7.35       -6.35     33.86 o 
  -5  11   7       88.44       80.05    100.25 o 
  -4  11   7      697.95      776.02    120.69 o 
  -3  11   7       29.42       69.50     26.30 o 
  -2  11   7       50.54       88.96     25.27 o 
  -1  11   7      509.21      633.29     86.63 o 
   0  11   7     1160.02     1397.78    121.14 o 
   1  11   7      514.23      410.81     57.87 o 
   2  11   7     1402.21     1404.59    155.07 o 
   3  11   7        2.09       21.97     25.68 o 
   4  11   7        0.89       15.44     21.91 o 
   5  11   7      194.18      146.17    140.32 o 
   6  11   7      343.06      396.07     92.58 o 
   7  11   7      639.80      697.10    131.21 o 
  -5  12   7      678.87      612.80    107.39 o 
  -4  12   7       55.97       54.32     45.19 o 
  -3  12   7      757.38      674.60    103.80 o 
  -2  12   7      390.20      449.89     59.81 o 
  -1  12   7       15.11       39.32     25.52 o 
   0  12   7      827.99      875.18    107.26 o 
   1  12   7     1511.63     1470.75    178.04 o 
   2  12   7        7.74       21.95     27.24 o 
   3  12   7      759.05      758.29    114.34 o 
   4  12   7        3.55      -18.57     28.70 o 
   5  12   7        3.77       -8.62     25.26 o 
   6  12   7      100.39       47.19     99.06 o 
  -4  13   7      425.05      343.85    102.89 o 
  -3  13   7      698.73      775.78    180.12 o 
  -2  13   7       80.48       98.35     41.21 o 
  -1  13   7       61.70       88.78     32.80 o 
   0  13   7      206.63      146.47     44.97 o 
   1  13   7        0.92       10.40     21.87 o 
   2  13   7      478.60      357.76     65.67 o 
   3  13   7      293.53      191.57     62.69 o 
   4  13   7       84.70       87.54     37.69 o 
   5  13   7        0.09        3.97     29.36 o 
  -2  14   7      942.01     1269.07    242.55 o 
  -1  14   7       19.05       63.05     37.03 o 
   0  14   7      137.99      137.86     55.28 o 
   1  14   7      119.85      185.55     64.53 o 
   2  14   7      214.73      194.70    102.49 o 
   3  14   7      337.36      445.95    115.32 o 
   4  14   7      538.46      612.32    173.25 o 
   1  15   7      241.39      300.47    127.49 o 
  -1 -11   8        4.80       -2.69     28.09 o 
   0 -11   8      260.26      232.24     57.92 o 
   1 -11   8        1.07        3.09     35.84 o 
   2 -11   8       29.13       -5.71     33.86 o 
   3 -11   8      337.31      336.20     77.58 o 
  -3 -10   8       46.99       84.34     41.82 o 
  -2 -10   8        9.59        4.77     27.94 o 
  -1 -10   8      575.93      490.50    352.31 o 
   0 -10   8      288.47      291.45     61.41 o 
   1 -10   8       44.65       59.41     40.62 o 
   2 -10   8        0.21       10.21     25.80 o 
   3 -10   8      194.18      230.55     53.07 o 
   4 -10   8        0.93      -33.51     36.22 o 
   5 -10   8      555.36      616.82    168.75 o 
  -4  -9   8       97.49       78.91     41.63 o 
  -3  -9   8       11.47       47.87     39.41 o 
  -2  -9   8      180.04       87.23     45.10 o 
  -1  -9   8      313.47      292.74     67.43 o 
   0  -9   8      142.12      130.20     43.60 o 
   1  -9   8     1031.71      961.25    146.80 o 
   2  -9   8       48.71       52.89     26.71 o 
   3  -9   8        2.75       17.46     29.36 o 
   4  -9   8      428.45      415.00     68.75 o 
   5  -9   8      258.27      202.81     56.18 o 
   6  -9   8      340.27      410.50    132.78 o 
  -5  -8   8      106.01       55.63     40.79 o 
  -4  -8   8      355.38      412.80     89.34 o 
  -3  -8   8      257.58      311.68     81.98 o 
  -2  -8   8       92.36       32.36     51.31 o 
  -1  -8   8       83.67       76.32     29.99 o 
   0  -8   8     1717.62     1196.91    697.22 o 
   1  -8   8       17.87       -2.00     19.99 o 
   2  -8   8     1466.82     1682.33    269.13 o 
   3  -8   8       67.16       86.53     39.39 o 
   4  -8   8      160.65      153.22     43.40 o 
   5  -8   8      340.40      239.34     57.03 o 
   6  -8   8      674.90      693.78    211.07 o 
   7  -8   8        0.31       -0.26     33.06 o 
  -6  -7   8       22.78       32.07     38.82 o 
  -5  -7   8      241.56      442.80     89.69 o 
  -4  -7   8      681.15      811.98    119.42 o 
  -3  -7   8      151.38      147.75     40.11 o 
  -2  -7   8      176.48      119.81     40.86 o 
  -1  -7   8      298.09      221.63     83.85 o 
   0  -7   8      133.67      112.44     32.25 o 
   1  -7   8     2604.75     2599.00    253.08 o 
   2  -7   8     1054.58     1093.83    229.19 o 
   3  -7   8      283.92      245.15     49.31 o 
   4  -7   8        0.61        9.25     15.43 o 
   5  -7   8      641.59      694.20     76.30 o 
   6  -7   8       29.51      -19.25     21.32 o 
   7  -7   8      995.87     1058.04    232.63 o 
  -6  -6   8        4.34       14.75     25.36 o 
  -5  -6   8      188.07      192.87     64.57 o 
  -4  -6   8       52.83       31.45     52.90 o 
  -3  -6   8     1300.41     1263.39    954.85 o 
  -2  -6   8       69.43       62.24     28.74 o 
  -1  -6   8      184.83      163.23     34.44 o 
   0  -6   8      226.31      178.63     46.02 o 
   1  -6   8      444.88      393.62     78.69 o 
   2  -6   8      643.61      667.19     62.93 o 
   3  -6   8     2669.61     2852.02    204.50 o 
   4  -6   8        3.41        3.09     21.43 o 
   5  -6   8       52.52       73.09     23.38 o 
   6  -6   8      693.43      739.81     82.58 o 
   7  -6   8      486.89      524.34     87.96 o 
   8  -6   8      385.67      414.96     79.45 o 
  -7  -5   8      163.08      156.85     78.03 o 
  -6  -5   8       35.18       48.52     42.96 o 
  -5  -5   8        0.15       -9.79     24.60 o 
  -4  -5   8      599.76      577.28    247.70 o 
  -3  -5   8      264.49      286.33     52.86 o 
  -2  -5   8      970.09      804.48    123.92 o 
  -1  -5   8      705.70      718.88     88.81 o 
   0  -5   8      549.45      466.32    181.58 o 
   1  -5   8       52.65       61.15     15.89 o 
   2  -5   8     1430.77     1473.19    202.85 o 
   3  -5   8     1105.51     1138.39     87.17 o 
   4  -5   8     1076.90     1190.72    106.12 o 
   5  -5   8      305.89      318.01     44.36 o 
   6  -5   8       69.24       66.89     27.38 o 
   7  -5   8      504.60      500.25     94.41 o 
   8  -5   8     1190.60      938.70    432.06 o 
  -6  -4   8      328.86      411.18     80.09 o 
  -5  -4   8        2.33      -30.68     36.24 o 
  -4  -4   8       98.17      139.33     39.62 o 
  -3  -4   8      352.96      495.22     77.21 o 
  -2  -4   8     2025.54     1544.84    986.98 o 
  -1  -4   8       13.65        5.44      9.03 o 
   0  -4   8     1191.28     1128.61     75.34 o 
   1  -4   8      395.79      424.31     34.51 o 
   2  -4   8       80.33       83.06     26.56 o 
   3  -4   8     2230.24     2395.37    168.63 o 
   4  -4   8     2466.79     2925.78    212.72 o 
   5  -4   8      197.24      224.46     31.53 o 
   6  -4   8      604.73      685.85     76.63 o 
   7  -4   8      179.75      153.10     28.78 o 
   8  -4   8       11.60       34.91     39.41 o 
   9  -4   8      535.37      586.28    118.30 o 
  -7  -3   8      457.48      548.57    160.55 o 
  -6  -3   8      553.97      588.37     82.90 o 
  -5  -3   8       37.05       34.69     15.90 o 
  -4  -3   8        1.20       10.85     13.36 o 
  -3  -3   8      471.06      442.50    102.68 o 
  -2  -3   8      225.04      274.02     61.78 o 
  -1  -3   8     2359.18     2134.85    207.34 o 
   0  -3   8      864.95      895.19     61.85 o 
   1  -3   8     1162.23     1276.23     89.11 o 
   2  -3   8      622.09      683.69     62.79 o 
   3  -3   8     1223.29     1305.62     95.15 o 
   4  -3   8     1016.37      991.08     79.74 o 
   5  -3   8     1714.32     1693.66    128.91 o 
   6  -3   8        7.36       27.54     16.81 o 
   7  -3   8       18.19        2.45     10.09 o 
   8  -3   8      309.01      412.14     84.51 o 
   9  -3   8      337.66      430.08    128.94 o 
  -7  -2   8       98.96       96.54     50.26 o 
  -6  -2   8      367.67      381.92     52.70 o 
  -5  -2   8      579.82      611.35     68.61 o 
  -4  -2   8        4.79        3.66      9.54 o 
  -3  -2   8        6.21       13.51     15.79 o 
  -2  -2   8     1428.44     1563.61    109.77 o 
  -1  -2   8       16.13       33.31     12.28 o 
   0  -2   8       59.54       65.81     14.58 o 
   1  -2   8     1523.79     1699.63    127.54 o 
   2  -2   8      161.14      222.49     27.43 o 
   3  -2   8      261.01      265.43     29.19 o 
   4  -2   8      642.91      703.62     60.64 o 
   5  -2   8      105.20      109.63     30.95 o 
   6  -2   8      793.93      780.54     74.59 o 
   7  -2   8       20.59       13.35     12.58 o 
   8  -2   8       36.16       88.19     31.77 o 
   9  -2   8       37.69       20.89     30.42 o 
  -8  -1   8        4.84       32.00     39.68 o 
  -7  -1   8      141.08      146.96     39.98 o 
  -6  -1   8      727.44      728.39     75.43 o 
  -5  -1   8       78.27       50.54     27.99 o 
  -4  -1   8      214.59      274.40     37.28 o 
  -3  -1   8      656.33      724.56     58.31 o 
  -2  -1   8      137.78      192.16     23.58 o 
  -1  -1   8     2038.19     2263.81    138.44 o 
   0  -1   8     1764.20     1669.53    103.06 o 
   1  -1   8       58.91       27.72     17.66 o 
   2  -1   8      968.30     1225.44     83.00 o 
   3  -1   8      397.46      384.60     37.15 o 
   4  -1   8      595.53      623.42     50.59 o 
   5  -1   8      452.70      407.83     38.42 o 
   6  -1   8     1313.24     1373.26    106.28 o 
   7  -1   8        1.42       61.83     25.72 o 
   8  -1   8       62.97       35.99     33.74 o 
   9  -1   8      110.39      182.80     53.30 o 
  -8   0   8       91.34       92.43     47.35 o 
  -7   0   8       31.62       71.76     59.64 o 
  -6   0   8        0.54       50.97     32.27 o 
  -5   0   8     1175.22     1301.09    105.76 o 
  -4   0   8      941.10      983.67    205.42 o 
  -3   0   8      631.84      755.22     66.36 o 
  -2   0   8      766.11      745.22     67.44 o 
  -1   0   8      813.99      912.66     62.71 o 
   0   0   8       21.28       21.67      8.05 o 
   1   0   8     4626.66     4158.52    521.30 o 
   2   0   8      110.90      116.14     16.16 o 
   3   0   8      429.27      480.65     37.08 o 
   4   0   8      306.18      278.05     29.85 o 
   5   0   8     1657.12     1707.27    114.69 o 
   6   0   8      330.64      325.28     33.88 o 
   7   0   8     2735.86     2702.79    232.01 o 
   8   0   8       36.49       24.62     25.06 o 
   9   0   8      421.53      561.27    172.45 o 
  -8   1   8        0.59      -24.88     29.15 o 
  -7   1   8      162.35      112.33     34.69 o 
  -6   1   8      335.80      288.02     51.34 o 
  -5   1   8      532.78      417.14     81.35 o 
  -4   1   8     1320.08     1321.29     99.65 o 
  -3   1   8     2919.96     3211.20    208.55 o 
  -2   1   8       17.12        4.83      9.55 o 
  -1   1   8        0.66       12.69     13.33 o 
   0   1   8     3166.82     2441.58    499.63 o 
   1   1   8      441.39      457.36     32.91 o 
   2   1   8     3650.18     4067.06    203.12 o 
   3   1   8     2066.19     2198.20    120.47 o 
   4   1   8      110.68      106.81     13.63 o 
   5   1   8       39.74       44.42     22.45 o 
   6   1   8     1785.16     1836.33    130.24 o 
   7   1   8      235.60      246.68     33.58 o 
   8   1   8      818.36      869.85     89.15 o 
   9   1   8      295.29      325.34    131.72 o 
  -8   2   8      213.08      263.63     60.54 o 
  -7   2   8      189.66      142.19     39.08 o 
  -6   2   8        0.12       -3.23     17.32 o 
  -5   2   8      142.81      107.75     29.90 o 
  -4   2   8     1188.23     1199.43     91.60 o 
  -3   2   8       74.89       58.88     13.23 o 
  -2   2   8     3004.62     3091.82    189.17 o 
  -1   2   8      686.65      772.43     58.33 o 
   0   2   8      519.57      610.81     39.30 o 
   1   2   8      724.03      743.08     90.56 o 
   2   2   8     7748.63     8454.13    642.45 o 
   3   2   8        1.27       18.85     12.83 o 
   4   2   8     2806.67     2742.70    195.92 o 
   5   2   8       13.23       17.20     10.97 o 
   6   2   8        0.44       16.10     11.49 o 
   7   2   8     1231.55     1239.29    104.40 o 
   8   2   8      864.14      700.41     80.54 o 
   9   2   8       39.60       86.76     71.42 o 
  -8   3   8      103.52       43.42     45.23 o 
  -7   3   8       25.89       56.03     39.81 o 
  -6   3   8      682.11      823.14    109.73 o 
  -5   3   8      132.90      176.64     26.83 o 
  -4   3   8      324.03      366.72     38.80 o 
  -3   3   8     1673.82     1860.34    132.57 o 
  -2   3   8     3109.02     3268.95    225.87 o 
  -1   3   8     1034.01      951.50     61.83 o 
   0   3   8      557.96      552.43     94.69 o 
   1   3   8     1294.65     1139.97    194.54 o 
   2   3   8      559.30      704.48     78.56 o 
   3   3   8    13577.35    15099.43   1190.28 o 
   4   3   8      955.45      676.53     72.11 o 
   5   3   8      618.05      590.28     72.11 o 
   6   3   8        3.97       -0.57      8.86 o 
   7   3   8      442.90      378.95     60.44 o 
   8   3   8      169.14      171.11     42.10 o 
   9   3   8      598.42      616.82    146.80 o 
  -8   4   8       38.73       83.00     51.71 o 
  -7   4   8      890.44      880.05    121.55 o 
  -6   4   8      328.02      269.20     56.04 o 
  -5   4   8      196.49      264.18     54.62 o 
  -4   4   8       89.44       86.28     21.34 o 
  -3   4   8      889.46      962.07     71.05 o 
  -2   4   8     1354.89     1323.94     87.09 o 
  -1   4   8     5078.02     4822.00    254.46 o 
   0   4   8      102.87       91.82     19.34 o 
   1   4   8      163.65      136.14     24.72 o 
   2   4   8     2027.25     1660.90    138.59 o 
   3   4   8      149.26      144.82     25.15 o 
   4   4   8     1417.20     1456.25    139.61 o 
   5   4   8     1657.44     1635.22    156.87 o 
   6   4   8        1.51       11.26     16.11 o 
   7   4   8        5.90       32.91     64.67 o 
   8   4   8      478.29      500.36     86.60 o 
   9   4   8       57.01      152.35     67.98 o 
  -7   5   8       27.97       37.07     31.14 o 
  -6   5   8      437.17      513.36     75.09 o 
  -5   5   8      167.52      162.46     39.02 o 
  -4   5   8      108.70      109.36     19.73 o 
  -3   5   8      290.67      277.46     28.45 o 
  -2   5   8     2741.11     2952.86    181.12 o 
  -1   5   8        0.94        6.99      7.05 o 
   0   5   8     2969.91     2813.73    221.04 o 
   1   5   8     2410.46     2369.47    187.46 o 
   2   5   8      105.44       95.92     18.89 o 
   3   5   8      764.77      639.06    129.74 o 
   4   5   8     2300.81     2541.99    322.96 o 
   5   5   8       31.03       63.32     29.10 o 
   6   5   8     1753.89     1870.92    202.79 o 
   7   5   8       26.53      -18.47     26.69 o 
   8   5   8       14.37       -3.46     23.01 o 
   9   5   8      268.40      392.52    122.20 o 
  -7   6   8      420.57      504.43    103.95 o 
  -6   6   8      990.99      960.49    144.55 o 
  -5   6   8       46.87       65.39     35.71 o 
  -4   6   8      190.97      239.67     29.11 o 
  -3   6   8        4.70       10.10     12.47 o 
  -2   6   8       11.44       30.22     11.00 o 
  -1   6   8     3688.99     3741.73    209.35 o 
   0   6   8      536.57      525.03     60.89 o 
   1   6   8     1281.21     1223.86    112.81 o 
   2   6   8      435.68      422.37     47.30 o 
   3   6   8      544.06      693.18     80.13 o 
   4   6   8       34.60       19.40     17.28 o 
   5   6   8     2149.25     2376.28    231.39 o 
   6   6   8      309.16      356.48     80.41 o 
   7   6   8      269.07      249.02     63.35 o 
   8   6   8       14.51       -2.10     39.94 o 
   9   6   8      116.67      116.12     70.09 o 
  -7   7   8       74.05       61.94     37.33 o 
  -6   7   8       54.52       34.25     27.01 o 
  -5   7   8     1155.29     1160.07    145.94 o 
  -4   7   8       25.79        3.40     10.42 o 
  -3   7   8      130.20       98.06     22.20 o 
  -2   7   8        1.87       14.28     25.66 o 
  -1   7   8        4.50        3.81      8.95 o 
   0   7   8      115.25      147.93     32.40 o 
   1   7   8      959.23      661.90    265.96 o 
   2   7   8       99.37       96.05     26.58 o 
   3   7   8       56.04       46.84     17.28 o 
   4   7   8       17.64       49.12     19.92 o 
   5   7   8      240.89      415.65     75.25 o 
   6   7   8      468.89      343.46     58.64 o 
   7   7   8     1356.73     1112.00    258.28 o 
   8   7   8       28.93       50.40     34.06 o 
  -7   8   8       13.63      -10.62     28.92 o 
  -6   8   8      137.54      155.73     49.12 o 
  -5   8   8      418.40      551.47     88.63 o 
  -4   8   8     1086.58     1077.07    155.23 o 
  -3   8   8      857.94     1041.30     86.67 o 
  -2   8   8        0.01      -12.41     16.33 o 
  -1   8   8      396.93      386.91     53.54 o 
   0   8   8      427.20      436.38     56.95 o 
   1   8   8     1030.61      930.88     88.98 o 
   2   8   8     1847.81     1795.82    176.27 o 
   3   8   8     2042.74     1849.48    302.72 o 
   4   8   8      415.79      433.70     65.66 o 
   5   8   8       35.88       10.55     21.99 o 
   6   8   8     1141.43     1393.07    217.42 o 
   7   8   8       14.19       -0.84     32.93 o 
   8   8   8     1028.96      917.61    131.60 o 
  -6   9   8       47.10       54.50     48.01 o 
  -5   9   8       87.96      102.39     34.20 o 
  -4   9   8     1561.57     1723.93    192.45 o 
  -3   9   8       92.10      125.98     48.08 o 
  -2   9   8     2456.84     2395.31    175.66 o 
  -1   9   8      223.15      185.62     51.95 o 
   0   9   8     1048.67      979.08    104.47 o 
   1   9   8     1501.12     1500.41    151.80 o 
   2   9   8     2470.12     2311.45    215.18 o 
   3   9   8     1058.33      757.75     87.37 o 
   4   9   8     1265.19     1069.73    124.60 o 
   5   9   8      168.30      308.38     56.70 o 
   6   9   8       22.76       34.92     27.18 o 
   7   9   8     1361.44     1666.27    241.71 o 
   8   9   8      137.36      188.54     55.46 o 
  -6  10   8      130.51      159.97     65.90 o 
  -5  10   8       68.78       44.55     57.00 o 
  -4  10   8        7.89       -2.45     20.59 o 
  -3  10   8     1455.49     1700.65    143.68 o 
  -2  10   8      952.72      964.64     95.32 o 
  -1  10   8     1366.59     1228.99    143.49 o 
   0  10   8       22.64       51.95     40.47 o 
   1  10   8      235.15      215.49     73.66 o 
   2  10   8      730.35      481.84    291.35 o 
   3  10   8     2691.65     2977.55    310.63 o 
   4  10   8       12.74       56.29     30.31 o 
   5  10   8      140.54      158.96     41.96 o 
   6  10   8        0.40      -17.72     36.77 o 
   7  10   8      111.31      149.51     70.08 o 
  -5  11   8       74.02      153.67     62.16 o 
  -4  11   8      157.63       84.52     57.00 o 
  -3  11   8      336.57      271.73     72.61 o 
  -2  11   8      450.26      555.43     67.23 o 
  -1  11   8     2007.70     2303.19    248.31 o 
   0  11   8       27.58       48.48     24.18 o 
   1  11   8      139.17       42.49     36.10 o 
   2  11   8      527.12      538.76     75.73 o 
   3  11   8       70.25       32.17     24.51 o 
   4  11   8     1085.94      966.49    132.83 o 
   5  11   8      321.74      247.86     73.27 o 
   6  11   8       17.59       19.73     25.68 o 
   7  11   8       12.27      120.71     86.76 o 
  -4  12   8       31.82       53.96     52.90 o 
  -3  12   8      200.15      288.57     85.70 o 
  -2  12   8     1015.84     1148.12    200.76 o 
  -1  12   8       44.44       37.93     29.48 o 
   0  12   8     1094.21     1244.53    153.62 o 
   1  12   8      141.32      123.37     39.54 o 
   2  12   8       54.24      125.63     45.23 o 
   3  12   8      669.48      675.53    133.57 o 
   4  12   8      645.87      448.70    105.54 o 
   5  12   8      104.28      104.06     53.30 o 
   6  12   8      186.66      104.79     76.57 o 
  -3  13   8       28.90       41.26     42.32 o 
  -2  13   8       53.63       -9.59     32.42 o 
  -1  13   8      763.77      898.27    144.56 o 
   0  13   8      184.93      160.36     45.17 o 
   1  13   8      120.84      168.33     51.50 o 
   2  13   8       33.21       85.36     40.73 o 
   3  13   8        8.96       47.70     89.00 o 
   4  13   8       27.80       -0.47     27.90 o 
   5  13   8      547.92      575.09    127.40 o 
  -1  14   8       58.27      123.26     60.97 o 
   0  14   8      217.78      180.66     54.04 o 
   1  14   8      542.39      495.02    106.59 o 
   2  14   8        0.10      -24.91     24.91 o 
   3  14   8       49.68       64.13     46.87 o 
  -2 -10   9       11.92      -34.53     34.53 o 
  -1 -10   9        1.47       -0.87     26.09 o 
   0 -10   9       32.36       30.33     79.61 o 
   1 -10   9       53.75      -16.89     31.01 o 
   2 -10   9      711.84      807.60    133.89 o 
   3 -10   9       17.63      -10.13     29.48 o 
  -3  -9   9      127.47       56.70     61.50 o 
  -2  -9   9      525.71      644.43    133.50 o 
  -1  -9   9       27.15       72.14     37.88 o 
   0  -9   9        4.47       -6.35     24.33 o 
   1  -9   9      524.49      523.24     87.95 o 
   2  -9   9       75.89       27.33     25.98 o 
   3  -9   9      480.38      395.16     75.18 o 
   4  -9   9      159.74      185.87     54.49 o 
   5  -9   9      182.43      166.74     52.49 o 
  -4  -8   9       32.00       34.32     33.01 o 
  -3  -8   9      658.19      627.78    125.24 o 
  -2  -8   9       23.73       57.88     34.71 o 
  -1  -8   9     1233.11     1060.33    176.82 o 
   0  -8   9       15.09        0.32     33.86 o 
   1  -8   9       37.42       65.05     26.99 o 
   2  -8   9      530.52      536.46     87.15 o 
   3  -8   9      309.63      349.92     65.56 o 
   4  -8   9      142.36      104.39     41.61 o 
   5  -8   9      302.05      310.69     72.87 o 
   6  -8   9        4.38       46.29     57.66 o 
  -5  -7   9       79.18      127.15     51.65 o 
  -4  -7   9      102.13      196.18     60.41 o 
  -3  -7   9        0.98       16.49     24.15 o 
  -2  -7   9     1099.86     1257.81    178.40 o 
  -1  -7   9      547.24      607.74    103.66 o 
   0  -7   9      367.07      351.54     68.78 o 
   1  -7   9       22.56       21.57     18.98 o 
   2  -7   9      223.56      188.00     76.71 o 
   3  -7   9        1.26       17.95     20.97 o 
   4  -7   9     1329.91     1402.72    170.55 o 
   5  -7   9      283.31      232.94     55.99 o 
   6  -7   9      156.50      131.29     62.03 o 
   7  -7   9       14.98        6.08     34.65 o 
  -5  -6   9       37.31       16.12     26.04 o 
  -4  -6   9      200.07      119.79     40.78 o 
  -3  -6   9       12.05       54.24     45.10 o 
  -2  -6   9       98.04      112.95     38.64 o 
  -1  -6   9      635.60      647.96    102.43 o 
   0  -6   9     1977.44     2239.74    245.46 o 
   1  -6   9        7.09       17.70     20.71 o 
   2  -6   9      426.14      472.02     67.73 o 
   3  -6   9      511.09      512.23     59.38 o 
   4  -6   9      635.83      573.56     69.99 o 
   5  -6   9     1262.72     1362.98    142.45 o 
   6  -6   9     1413.33     1442.15    145.19 o 
   7  -6   9       26.89       55.81     49.73 o 
  -6  -5   9       16.63       78.51     88.87 o 
  -5  -5   9      339.76      193.43    114.53 o 
  -4  -5   9      164.77      209.38     53.00 o 
  -3  -5   9      135.99       84.55     31.07 o 
  -2  -5   9        8.21       21.07     23.05 o 
  -1  -5   9      733.27      797.93    111.20 o 
   0  -5   9      211.34      192.92     48.02 o 
   1  -5   9     1020.06      968.20    106.85 o 
   2  -5   9      794.69      853.01     81.56 o 
   3  -5   9       11.63       24.80     15.51 o 
   4  -5   9      448.17      438.03     49.62 o 
   5  -5   9     1998.62     2202.23    192.71 o 
   6  -5   9        5.17        3.94     14.44 o 
   7  -5   9     1092.88     1181.52    178.42 o 
   8  -5   9        1.16      -15.79     29.70 o 
  -6  -4   9      215.66      363.69    113.47 o 
  -5  -4   9      279.40      230.20     56.89 o 
  -4  -4   9       20.25       49.19     27.93 o 
  -3  -4   9      563.32      489.40    112.81 o 
  -2  -4   9       13.37        6.10     33.19 o 
  -1  -4   9       26.16       51.84     47.08 o 
   0  -4   9      796.12      699.23     88.75 o 
   1  -4   9     3476.30     3731.96    245.68 o 
   2  -4   9      236.97      229.15     48.59 o 
   3  -4   9     1230.48     1270.29    102.87 o 
   4  -4   9       15.05       33.91     17.01 o 
   5  -4   9      232.79      207.32     33.47 o 
   6  -4   9     1256.33     1535.08    151.93 o 
   7  -4   9      549.13      598.88     82.78 o 
   8  -4   9      415.02      433.42     97.28 o 
  -6  -3   9       94.97       78.35     80.67 o 
  -5  -3   9       71.27      141.55     40.97 o 
  -4  -3   9     1038.61     1127.40    197.45 o 
  -3  -3   9      259.92      190.33     54.84 o 
  -2  -3   9      851.79      927.22     79.04 o 
  -1  -3   9       71.95       68.55     17.78 o 
   0  -3   9     1571.35     1726.79    122.24 o 
   1  -3   9      859.07     1070.72     83.05 o 
   2  -3   9     5004.99     5391.04    539.90 o 
   3  -3   9        0.43       -6.05     10.64 o 
   4  -3   9      429.13      453.41     46.29 o 
   5  -3   9      733.86      707.29     68.88 o 
   6  -3   9      269.50      263.34     40.64 o 
   7  -3   9      604.62      580.29     63.77 o 
   8  -3   9      969.21      949.28    141.91 o 
  -7  -2   9        4.72      -17.46     35.71 o 
  -6  -2   9        0.19      -12.05     23.14 o 
  -5  -2   9      302.14      276.06     43.08 o 
  -4  -2   9      179.53      256.35     37.32 o 
  -3  -2   9     1171.93     1200.54     95.21 o 
  -2  -2   9      716.57      746.04     65.43 o 
  -1  -2   9      109.36      101.70     16.10 o 
   0  -2   9      362.80      311.34     64.89 o 
   1  -2   9     1503.06     1617.21    111.39 o 
   2  -2   9      713.34      773.50     88.13 o 
   3  -2   9     1102.47     1259.13     97.53 o 
   4  -2   9        3.30       -4.26     15.95 o 
   5  -2   9      531.56      652.23     64.91 o 
   6  -2   9      445.60      420.48     53.81 o 
   7  -2   9       29.16       38.43     18.17 o 
   8  -2   9        9.19        8.65     51.71 o 
   9  -2   9      374.94      284.07    109.24 o 
  -7  -1   9      191.80      312.11     89.67 o 
  -6  -1   9      305.39      417.14     74.34 o 
  -5  -1   9       27.13       41.95     17.82 o 
  -4  -1   9      306.95      320.35     38.03 o 
  -3  -1   9     1136.33     1151.06    144.42 o 
  -2  -1   9       82.05      102.58     19.03 o 
  -1  -1   9      971.81      919.85     80.22 o 
   0  -1   9       10.75       29.92     10.40 o 
   1  -1   9      188.28      169.68     21.28 o 
   2  -1   9      318.27      405.77     41.22 o 
   3  -1   9      556.27      584.06     48.96 o 
   4  -1   9        1.12        5.73     10.42 o 
   5  -1   9      269.13      291.34     35.22 o 
   6  -1   9       27.13       48.25     15.62 o 
   7  -1   9       93.07       96.62     27.00 o 
   8  -1   9      582.03      542.43     84.64 o 
   9  -1   9      366.42      232.76     92.84 o 
  -7   0   9      293.91      291.49     67.19 o 
  -6   0   9      100.50      180.09     41.01 o 
  -5   0   9      308.27      273.92     42.12 o 
  -4   0   9      213.20      175.86     29.84 o 
  -3   0   9       47.62       78.90     18.52 o 
  -2   0   9     2554.53     2828.25    196.25 o 
  -1   0   9      543.23      584.39     49.07 o 
   0   0   9     1553.73     1575.91    113.52 o 
   1   0   9      143.37      121.48     18.82 o 
   2   0   9      827.66      885.52     71.97 o 
   3   0   9      604.69      585.35     45.45 o 
   4   0   9     2715.22     2889.94    193.40 o 
   5   0   9      103.19       71.73     19.69 o 
   6   0   9      998.99      993.23     86.62 o 
   7   0   9        6.21       27.74     18.81 o 
   8   0   9      255.46      174.83     66.13 o 
   9   0   9      382.75      525.83    172.72 o 
  -7   1   9      288.05      312.78    156.06 o 
  -6   1   9     1021.50     1208.46    148.20 o 
  -5   1   9        3.61       13.61     14.57 o 
  -4   1   9       34.89       49.60     14.79 o 
  -3   1   9      238.10      255.05     29.38 o 
  -2   1   9      129.46      135.04     25.24 o 
  -1   1   9     1358.88     1300.77     89.94 o 
   0   1   9      943.59      814.63     72.70 o 
   1   1   9      143.15      149.58     22.66 o 
   2   1   9      324.79      294.16     25.30 o 
   3   1   9     1912.36     1912.78    114.40 o 
   4   1   9       84.31       85.60     15.13 o 
   5   1   9     1111.51     1005.32     82.30 o 
   6   1   9     1050.14     1045.74    105.28 o 
   7   1   9      200.32      219.15     67.98 o 
   8   1   9       38.77       10.66     22.05 o 
   9   1   9      600.82      612.32    148.91 o 
  -7   2   9      303.85      251.74     55.16 o 
  -6   2   9       96.70      178.95     43.80 o 
  -5   2   9     1161.41     1267.84    122.05 o 
  -4   2   9      190.11      171.58     46.18 o 
  -3   2   9       27.96       38.72     14.63 o 
  -2   2   9      103.80      102.26     17.92 o 
  -1   2   9     2438.32     2653.75    217.81 o 
   0   2   9       16.00        9.05     12.95 o 
   1   2   9     3776.59     3967.54    200.46 o 
   2   2   9     2011.29     2291.96    204.91 o 
   3   2   9        0.08      -13.99     15.22 o 
   4   2   9     1586.54     1633.46    156.65 o 
   5   2   9     2633.93     2886.63    287.51 o 
   6   2   9      252.99      233.48     50.24 o 
   7   2   9      961.97     1072.08    130.72 o 
   8   2   9       33.97        9.44     22.35 o 
   9   2   9      118.63      170.87     72.21 o 
  -7   3   9       36.65       -9.17     30.78 o 
  -6   3   9      602.66      678.11     91.65 o 
  -5   3   9      223.00      218.92     34.30 o 
  -4   3   9      228.69      179.34     31.24 o 
  -3   3   9      471.41      513.91     47.86 o 
  -2   3   9       83.21      116.49     21.34 o 
  -1   3   9      541.11      567.08     45.49 o 
   0   3   9     3686.24     3616.72    302.85 o 
   1   3   9     2153.18     2040.99    172.19 o 
   2   3   9     1634.69     1664.26    153.47 o 
   3   3   9      354.34      356.41     47.45 o 
   4   3   9      740.85      765.87     85.30 o 
   5   3   9       17.81       52.37     20.37 o 
   6   3   9     2434.63     2596.86    262.99 o 
   7   3   9        7.35        6.66     23.14 o 
   8   3   9      227.12      185.26     41.04 o 
   9   3   9        3.36        5.29     35.18 o 
  -7   4   9       38.37       30.20     26.40 o 
  -6   4   9       22.09      -11.95     21.19 o 
  -5   4   9      386.91      478.02     70.21 o 
  -4   4   9     1685.47     1906.58    155.52 o 
  -3   4   9      139.25      197.30     73.06 o 
  -2   4   9      190.97      144.32     20.21 o 
  -1   4   9      354.36      244.88     48.58 o 
   0   4   9        0.37       18.36     14.19 o 
   1   4   9     2144.48     2248.74    200.86 o 
   2   4   9     4735.46     4799.88    395.09 o 
   3   4   9      160.66      176.50     33.06 o 
   4   4   9        2.82       32.09     32.80 o 
   5   4   9     1066.87     1127.79    120.83 o 
   6   4   9       17.09       10.06     19.18 o 
   7   4   9      852.29      786.33    216.36 o 
   8   4   9      357.75      363.46     64.59 o 
   9   4   9       75.76       25.13     61.10 o 
  -7   5   9       48.59       89.66     38.22 o 
  -6   5   9       62.12       67.29     68.37 o 
  -5   5   9      686.99      792.45    147.99 o 
  -4   5   9       85.40       83.03     22.54 o 
  -3   5   9     2980.42     3201.82    223.37 o 
  -2   5   9     1277.79     1412.03     98.70 o 
  -1   5   9      170.37      144.70     17.64 o 
   0   5   9      737.05      539.62     57.98 o 
   1   5   9     2507.64     2397.18    208.85 o 
   2   5   9      489.36      396.85    189.12 o 
   3   5   9     1537.26     1427.12    171.40 o 
   4   5   9       63.48       64.61     22.67 o 
   5   5   9      218.80      305.07     54.49 o 
   6   5   9      375.41      447.02     88.34 o 
   7   5   9      421.71      331.32     92.84 o 
   8   5   9       78.15       98.99     61.63 o 
   9   5   9      411.19      423.99    131.99 o 
  -7   6   9      274.42      367.11     95.57 o 
  -6   6   9        0.29      -10.84     21.57 o 
  -5   6   9       10.94       21.34     20.65 o 
  -4   6   9     1484.53     1533.02    121.30 o 
  -3   6   9      277.96      274.85     32.31 o 
  -2   6   9     1287.29     1310.03     95.52 o 
  -1   6   9      936.60      732.21     54.28 o 
   0   6   9     1164.14     1128.87    105.41 o 
   1   6   9      145.51      120.97     23.14 o 
   2   6   9     3825.55     3556.21    302.15 o 
   3   6   9       31.49       57.51     43.38 o 
   4   6   9      415.83      478.08     66.85 o 
   5   6   9      144.42      162.85     74.32 o 
   6   6   9       40.99       -0.01     20.20 o 
   7   6   9      315.91      421.62     97.20 o 
   8   6   9     1275.30     1282.74    163.26 o 
  -6   7   9       78.72       49.76     29.54 o 
  -5   7   9        1.05        8.78     18.74 o 
  -4   7   9       42.55       39.16     18.51 o 
  -3   7   9      326.25      341.43     38.44 o 
  -2   7   9      757.59      749.92    117.38 o 
  -1   7   9       53.27       42.39     27.24 o 
   0   7   9      242.73      235.73     34.40 o 
   1   7   9      160.04      107.09     22.44 o 
   2   7   9      335.07      405.03     53.50 o 
   3   7   9     1877.28     1885.63    187.42 o 
   4   7   9     1002.20     1022.46    128.94 o 
   5   7   9       15.89       25.30     26.58 o 
   6   7   9      123.37       69.65     30.88 o 
   7   7   9      248.92      225.46     71.42 o 
   8   7   9       13.86       23.08     31.90 o 
  -6   8   9      573.12      568.60    100.59 o 
  -5   8   9       11.43       62.33     38.11 o 
  -4   8   9      255.39      270.49     53.36 o 
  -3   8   9      166.88      147.09     23.64 o 
  -2   8   9      113.59       96.60     28.54 o 
  -1   8   9     1799.90     1621.83    160.46 o 
   0   8   9      419.62      401.12     52.74 o 
   1   8   9       84.10       95.73     24.11 o 
   2   8   9      579.91      465.12    102.10 o 
   3   8   9     1685.76     1499.28    151.13 o 
   4   8   9      156.56      108.51     49.33 o 
   5   8   9     2020.58     1717.58    461.42 o 
   6   8   9      353.76      348.18     65.23 o 
   7   8   9        0.02       16.93     29.32 o 
   8   8   9      288.18      321.84     79.11 o 
  -6   9   9       61.52       62.69     48.67 o 
  -5   9   9      747.05      953.39    141.63 o 
  -4   9   9       14.54       29.74     21.58 o 
  -3   9   9      382.75      400.96     47.50 o 
  -2   9   9      404.95      462.27     76.96 o 
  -1   9   9     1642.74     1690.22    186.96 o 
   0   9   9      626.71      544.18     72.69 o 
   1   9   9      948.88      958.26    115.71 o 
   2   9   9       25.93       76.66     30.66 o 
   3   9   9      232.85      115.76     89.67 o 
   4   9   9     1477.42     1379.00    165.39 o 
   5   9   9      764.25      973.60    178.01 o 
   6   9   9      441.69      408.58     84.55 o 
   7   9   9      189.75      223.40    101.96 o 
  -5  10   9       62.96      -20.90     37.82 o 
  -4  10   9      347.23      387.23     97.60 o 
  -3  10   9      135.07      171.89     41.69 o 
  -2  10   9       33.77       66.56     30.68 o 
  -1  10   9      148.74      164.67     39.89 o 
   0  10   9     2310.53     2375.62    240.51 o 
   1  10   9       23.28       74.41     89.27 o 
   2  10   9     1079.02      951.19    105.53 o 
   3  10   9       12.16       73.43     47.61 o 
   4  10   9       58.83       65.07     74.85 o 
   5  10   9      184.10       78.38     96.28 o 
   6  10   9     1326.97     1668.89    250.96 o 
   7  10   9        2.63       39.67     41.13 o 
  -4  11   9      678.25      816.78    171.13 o 
  -3  11   9       27.56        6.61     29.10 o 
  -2  11   9       81.76       93.39     33.94 o 
  -1  11   9      132.49      180.26     53.03 o 
   0  11   9      100.81      143.88     47.96 o 
   1  11   9     1456.06     1541.74    201.81 o 
   2  11   9      705.80      736.25     97.08 o 
   3  11   9       83.38       47.29     51.71 o 
   4  11   9        3.13       25.44     66.79 o 
   5  11   9      209.38      144.84     51.67 o 
   6  11   9       34.27       29.50     30.55 o 
  -3  12   9      974.22     1105.08    219.01 o 
  -2  12   9       63.39       89.30     41.37 o 
  -1  12   9        0.05      -15.44     25.30 o 
   0  12   9      364.55      378.61     64.66 o 
   1  12   9      375.15      455.75    147.59 o 
   2  12   9      139.28       94.27     31.79 o 
   3  12   9      738.16      643.76    101.34 o 
   4  12   9        0.48      -23.51     33.00 o 
   5  12   9       61.00       59.63     59.51 o 
  -2  13   9      325.00      260.53    116.64 o 
  -1  13   9      177.30      211.01     59.31 o 
   0  13   9       56.98       66.98     55.94 o 
   1  13   9      159.91       89.84     37.33 o 
   2  13   9      628.25      801.01    134.43 o 
   3  13   9      109.22       66.98     75.38 o 
   4  13   9      434.80      327.52     74.41 o 
   0  14   9      126.55      115.77     44.42 o 
   1  14   9      187.76      263.54     80.34 o 
   2  14   9       28.92      101.83     43.52 o 
  -2  -9  10      108.70       56.80     37.87 o 
  -1  -9  10        5.37       50.08     32.49 o 
   0  -9  10      298.00      322.64     88.87 o 
   1  -9  10      216.83      103.53     55.17 o 
   2  -9  10       34.53       10.20     23.86 o 
   3  -9  10       13.11       17.61     37.46 o 
   4  -9  10      356.81      223.55     58.15 o 
  -3  -8  10       13.51       34.17     31.84 o 
  -2  -8  10        0.83        5.03     38.62 o 
  -1  -8  10      122.19      125.38     50.26 o 
   0  -8  10       44.91       69.09     84.64 o 
   1  -8  10      216.88      227.46     50.43 o 
   2  -8  10      426.15      438.78     90.11 o 
   3  -8  10        2.11       50.20     38.75 o 
   4  -8  10       44.93      112.18     40.29 o 
   5  -8  10      270.32      244.30     60.89 o 
  -4  -7  10      141.27      179.05     62.77 o 
  -3  -7  10      337.06      283.74     71.20 o 
  -2  -7  10      221.95      294.63     83.72 o 
  -1  -7  10       73.83       89.84     39.64 o 
   0  -7  10       77.75       17.74     22.33 o 
   1  -7  10      937.67      787.65    137.67 o 
   2  -7  10      151.21      126.51     59.38 o 
   3  -7  10      159.63      116.74     40.67 o 
   4  -7  10        1.61        7.97     38.88 o 
   5  -7  10       76.64        7.15     24.46 o 
   6  -7  10       54.98      -21.95     66.39 o 
  -5  -6  10       22.74       84.11     96.54 o 
  -4  -6  10      302.71      261.21     67.47 o 
  -3  -6  10      885.50      976.19    150.49 o 
  -2  -6  10       25.41        6.16     24.27 o 
  -1  -6  10      209.74      172.42     90.19 o 
   0  -6  10      414.01      376.54     64.78 o 
   1  -6  10      120.15      112.48     34.61 o 
   2  -6  10     1331.57     1461.89    183.84 o 
   3  -6  10      780.85      717.45     92.85 o 
   4  -6  10       32.24       20.17     24.25 o 
   5  -6  10      107.40      135.14     85.91 o 
   6  -6  10      149.67      162.92     39.55 o 
   7  -6  10        3.02       44.70     51.58 o 
  -5  -5  10        0.46        1.18     28.70 o 
  -4  -5  10       20.42       45.95     30.37 o 
  -3  -5  10        2.74       19.29     21.79 o 
  -2  -5  10      753.66      923.63    139.89 o 
  -1  -5  10      462.29      543.80     93.16 o 
   0  -5  10        4.31       41.79     34.91 o 
   1  -5  10      274.49      172.05     40.35 o 
   2  -5  10      948.15     1109.99    262.52 o 
   3  -5  10      175.36      121.47     29.70 o 
   4  -5  10     1596.17     1491.61    137.10 o 
   5  -5  10       49.76       45.15     23.74 o 
   6  -5  10       31.94       25.31     21.36 o 
   7  -5  10      276.47      354.69    116.78 o 
  -6  -4  10      307.22      139.39     76.18 o 
  -5  -4  10       78.04       84.23     35.86 o 
  -4  -4  10       33.46       50.91     31.13 o 
  -3  -4  10      511.40      659.13    110.53 o 
  -2  -4  10     1372.64     1137.57    479.94 o 
  -1  -4  10       18.47       42.00     23.00 o 
   0  -4  10     1424.65     1404.63    247.57 o 
   1  -4  10      114.29       85.52     19.78 o 
   2  -4  10       45.93       45.63     41.12 o 
   3  -4  10     1371.84     1453.17    124.78 o 
   4  -4  10      490.19      511.50     76.04 o 
   5  -4  10     1106.36     1228.30    117.41 o 
   6  -4  10       83.36       83.13     30.82 o 
   7  -4  10       11.41       20.36     20.13 o 
  -6  -3  10       28.93        8.20     54.49 o 
  -5  -3  10      428.64      475.20     86.35 o 
  -4  -3  10        0.12        1.66     16.19 o 
  -3  -3  10      648.47      606.69    251.54 o 
  -2  -3  10      847.02      817.41    106.05 o 
  -1  -3  10     2281.01     2181.96    160.22 o 
   0  -3  10        2.35        5.64     12.80 o 
   1  -3  10     1412.31     1404.31    109.69 o 
   2  -3  10      147.69      156.12     25.37 o 
   3  -3  10      163.15      175.02     29.70 o 
   4  -3  10     1628.09     1795.86    150.54 o 
   5  -3  10     1810.10     1942.11    183.13 o 
   6  -3  10       49.57       54.35     31.22 o 
   7  -3  10       61.59       97.40     35.94 o 
   8  -3  10      109.14      124.05     66.13 o 
  -6  -2  10      503.46      507.05    136.75 o 
  -5  -2  10      223.50      150.55     39.74 o 
  -4  -2  10        4.95       -0.83     14.94 o 
  -3  -2  10      153.48      120.92     47.25 o 
  -2  -2  10      615.85      636.69    114.52 o 
  -1  -2  10      156.33      159.65     26.08 o 
   0  -2  10     1472.57     1660.82    125.92 o 
   1  -2  10       14.49       60.11     14.99 o 
   2  -2  10      442.31      370.03     54.92 o 
   3  -2  10       92.02       92.13     20.24 o 
   4  -2  10      650.39      688.31     66.81 o 
   5  -2  10       74.09      115.97     33.57 o 
   6  -2  10     1393.11     1595.02    152.02 o 
   7  -2  10       88.37       55.51     31.87 o 
   8  -2  10       87.84       92.05     55.55 o 
  -6  -1  10      182.07      164.78     93.37 o 
  -5  -1  10       97.32      107.19     34.93 o 
  -4  -1  10      258.49      259.40     40.99 o 
  -3  -1  10        0.35        5.91     14.36 o 
  -2  -1  10      219.71      187.29     52.74 o 
  -1  -1  10      272.54      244.07     39.35 o 
   0  -1  10      306.49      261.10     46.37 o 
   1  -1  10      413.28      380.54     69.66 o 
   2  -1  10      760.59      911.43     83.97 o 
   3  -1  10       47.55       52.64     22.01 o 
   4  -1  10       28.05        3.41      9.08 o 
   5  -1  10      900.27      913.31     84.05 o 
   6  -1  10      463.03      361.15     89.13 o 
   7  -1  10      801.97      827.27    130.13 o 
   8  -1  10      211.57      187.00     76.71 o 
  -6   0  10       49.48       79.78     66.65 o 
  -5   0  10     1014.54     1081.62    108.69 o 
  -4   0  10       28.29       35.57     34.76 o 
  -3   0  10      705.89      626.31     63.51 o 
  -2   0  10      154.79      181.61     25.82 o 
  -1   0  10      215.76      244.08     28.42 o 
   0   0  10      586.74      546.24     46.35 o 
   1   0  10     1630.08     1594.49    233.46 o 
   2   0  10       94.47      105.30     26.55 o 
   3   0  10     1144.64     1247.89     98.01 o 
   4   0  10        0.32        3.65     18.52 o 
   5   0  10      345.38      368.94     58.89 o 
   6   0  10      423.33      475.82     68.46 o 
   7   0  10     1142.59      999.79    123.93 o 
   8   0  10        4.54       41.62     25.23 o 
  -7   1  10       69.15      123.11     59.78 o 
  -6   1  10       24.31       33.50     44.83 o 
  -5   1  10       12.29       10.18     23.53 o 
  -4   1  10      378.64      444.15     54.83 o 
  -3   1  10      501.39      565.71     59.94 o 
  -2   1  10      276.26      351.76     41.85 o 
  -1   1  10      145.36      199.35     30.97 o 
   0   1  10      361.60      208.50     57.77 o 
   1   1  10      437.36      422.49     39.73 o 
   2   1  10     1317.10     1553.72    159.91 o 
   3   1  10     1109.33     1197.27    144.01 o 
   4   1  10      376.85      467.93     65.64 o 
   5   1  10      135.07      189.34     45.54 o 
   6   1  10      726.28      619.80     93.24 o 
   7   1  10      115.83      147.55     46.10 o 
   8   1  10      875.17      830.34    114.27 o 
   9   1  10      237.10      258.68    131.72 o 
  -7   2  10      138.43      153.13     52.64 o 
  -6   2  10       48.45       99.65     99.98 o 
  -5   2  10        6.39       16.08     16.87 o 
  -4   2  10      484.36      517.55     68.43 o 
  -3   2  10        5.70       20.91     12.97 o 
  -2   2  10     3198.81     3466.32    240.15 o 
  -1   2  10     1072.16     1044.69    102.22 o 
   0   2  10       32.42       16.61     10.71 o 
   1   2  10      904.55      889.10     93.62 o 
   2   2  10     2244.38     2554.13    234.86 o 
   3   2  10      809.10      785.40     96.85 o 
   4   2  10     1421.85     1683.61    177.71 o 
   5   2  10       47.22       81.59     35.62 o 
   6   2  10       90.24       41.80     31.58 o 
   7   2  10      504.67      586.91     92.07 o 
   8   2  10      134.45      150.34     57.26 o 
   9   2  10      128.11      212.92    118.23 o 
  -7   3  10       74.66      117.75     57.88 o 
  -6   3  10      433.57      418.08     74.09 o 
  -5   3  10        0.85       14.21     18.17 o 
  -4   3  10       15.21       17.53     16.77 o 
  -3   3  10     1404.49     1561.33    126.41 o 
  -2   3  10      367.31      414.18     48.15 o 
  -1   3  10      915.48      807.28    102.86 o 
   0   3  10      838.22      751.35     83.04 o 
   1   3  10     1039.26      948.26     98.20 o 
   2   3  10      216.77      313.54     53.20 o 
   3   3  10     1761.24     1980.44    193.18 o 
   4   3  10       11.00       26.37     18.92 o 
   5   3  10      546.57      552.98     73.33 o 
   6   3  10       39.56       54.61     23.76 o 
   7   3  10        7.68        1.20     18.32 o 
   8   3  10      130.99       99.83     96.15 o 
   9   3  10      306.81      504.40    178.80 o 
  -6   4  10       40.69       40.10     25.80 o 
  -5   4  10      123.41       74.72     29.11 o 
  -4   4  10        0.54       13.45     12.72 o 
  -3   4  10       49.55       66.73     20.45 o 
  -2   4  10     1759.46     1961.37    140.90 o 
  -1   4  10     2973.45     2381.84    394.44 o 
   0   4  10       86.11       80.66     22.25 o 
   1   4  10       81.30       55.15     26.74 o 
   2   4  10      329.92      390.01     54.37 o 
   3   4  10        0.05       25.29     20.11 o 
   4   4  10     1579.52     1740.93    182.38 o 
   5   4  10      694.66      802.36     99.57 o 
   6   4  10      208.48      190.56     46.60 o 
   7   4  10      116.49      125.55     43.07 o 
   8   4  10      126.78       92.88     33.71 o 
  -6   5  10      876.91      801.84    133.31 o 
  -5   5  10      584.09      436.05     72.70 o 
  -4   5  10       18.30       25.07     17.00 o 
  -3   5  10        2.14       -5.83     17.08 o 
  -2   5  10      843.20      789.83     67.64 o 
  -1   5  10      502.27      534.53     61.04 o 
   0   5  10     2675.76     2658.65    240.74 o 
   1   5  10        9.64       26.07     33.06 o 
   2   5  10       86.21       74.94     24.24 o 
   3   5  10      216.18      296.98     54.98 o 
   4   5  10      796.98      835.70    100.18 o 
   5   5  10      244.57     2746.20   1822.28 o 
   6   5  10     1032.94     1037.97    132.79 o 
   7   5  10       19.85       26.79     32.85 o 
   8   5  10       27.86      -25.41     34.81 o 
  -6   6  10      173.84      217.33     61.47 o 
  -5   6  10      733.73      585.07     96.00 o 
  -4   6  10      185.59      200.82     36.50 o 
  -3   6  10      164.07      191.87     39.49 o 
  -2   6  10        5.46       35.86     15.58 o 
  -1   6  10     2499.21     2376.25    218.19 o 
   0   6  10       83.00       90.21     23.28 o 
   1   6  10      892.56      647.22     69.07 o 
   2   6  10      505.86      401.50     53.11 o 
   3   6  10       86.59      107.88     26.18 o 
   4   6  10      539.25      574.86     80.44 o 
   5   6  10     1010.84     1238.90    158.43 o 
   6   6  10       49.20      105.90     58.85 o 
   7   6  10      813.36      734.82    311.71 o 
   8   6  10       51.03       69.27     34.36 o 
  -6   7  10      204.20      181.84     55.33 o 
  -5   7  10      716.17      625.19    174.31 o 
  -4   7  10      181.33      156.00     60.97 o 
  -3   7  10       82.83       99.23     25.07 o 
  -2   7  10        2.70       27.02     25.79 o 
  -1   7  10       12.49      -18.52     30.95 o 
   0   7  10     1149.03     1093.97    111.18 o 
   1   7  10     1021.98      900.79     96.24 o 
   2   7  10       34.67       58.20     38.22 o 
   3   7  10      749.79      701.49     88.34 o 
   4   7  10      456.61      478.32     82.26 o 
   5   7  10       29.90       84.56     40.33 o 
   6   7  10      787.09      814.64    127.75 o 
   7   7  10      808.62      697.05    108.99 o 
   8   7  10       26.90       73.53    108.31 o 
  -5   8  10        0.68       61.10     66.65 o 
  -4   8  10      394.81      566.56    146.53 o 
  -3   8  10       92.45      178.46     53.16 o 
  -2   8  10      117.26      148.43     50.92 o 
  -1   8  10       26.72       33.25     38.62 o 
   0   8  10      228.46      263.28     47.37 o 
   1   8  10        4.32       36.50     27.82 o 
   2   8  10     2234.59     2039.26    209.09 o 
   3   8  10      612.03      570.23     87.31 o 
   4   8  10      153.82      144.43     37.00 o 
   5   8  10      167.37      205.28     69.96 o 
   6   8  10      710.45      723.87    148.12 o 
   7   8  10      606.11      571.33    100.13 o 
  -5   9  10       41.46      111.62     60.57 o 
  -4   9  10      357.15      359.46     90.19 o 
  -3   9  10      136.44      128.58     35.57 o 
  -2   9  10     1537.51     1619.86    183.82 o 
  -1   9  10        0.18       17.99     37.29 o 
   0   9  10      110.51       86.92     28.97 o 
   1   9  10      893.08      691.80     84.02 o 
   2   9  10      302.33      255.92     57.79 o 
   3   9  10      743.09      736.55    109.69 o 
   4   9  10      658.65      465.98    207.10 o 
   5   9  10       36.72        9.02     52.11 o 
   6   9  10        7.07        0.26     35.31 o 
   7   9  10      901.64     1264.90    208.90 o 
  -4  10  10       31.69      -31.48     37.29 o 
  -3  10  10      916.32      986.37    130.73 o 
  -2  10  10        5.35       26.25     32.27 o 
  -1  10  10      932.83      899.65    117.25 o 
   0  10  10        2.38       25.85     21.81 o 
   1  10  10      274.45      167.34     41.10 o 
   2  10  10      668.55      609.60     91.40 o 
   3  10  10      951.29      847.68    118.14 o 
   4  10  10        2.39       19.55     25.23 o 
   5  10  10      122.81      126.57     42.01 o 
   6  10  10       22.95        2.87     24.56 o 
  -4  11  10       51.58       50.78     67.18 o 
  -3  11  10       13.76       15.61     49.99 o 
  -2  11  10      899.79      852.50    126.86 o 
  -1  11  10      559.82      646.69    111.28 o 
   0  11  10      155.98      115.10     37.76 o 
   1  11  10       43.98       -6.22     18.74 o 
   2  11  10      133.22       92.62     37.43 o 
   3  11  10       21.41       -1.36     15.66 o 
   4  11  10     1080.83     1133.59    157.91 o 
   5  11  10       25.76       21.25     27.00 o 
   6  11  10       30.80       11.79     38.35 o 
  -3  12  10      147.50      205.78     81.20 o 
  -2  12  10      284.45      286.80     81.99 o 
  -1  12  10      253.88      374.60    131.99 o 
   0  12  10      833.05      931.46    138.21 o 
   1  12  10       30.01       30.97     54.75 o 
   2  12  10       58.10       20.31     46.02 o 
   3  12  10      269.84      308.25     70.50 o 
   4  12  10      210.56       75.56     76.31 o 
   5  12  10      346.79      371.43    145.21 o 
  -1  13  10      599.73      584.89     99.62 o 
   0  13  10        0.15      -22.76     30.89 o 
   1  13  10      525.88      484.09     88.64 o 
   2  13  10       42.75       28.73     31.51 o 
   3  13  10       60.76        0.81     29.89 o 
  -1  -8  11      271.80      232.70     64.63 o 
   0  -8  11       36.37      106.37     45.49 o 
   1  -8  11       34.26       66.23     34.03 o 
   2  -8  11      134.38      107.78     93.37 o 
   3  -8  11       90.61       92.51     37.65 o 
  -3  -7  11        1.70      -37.56     53.16 o 
  -2  -7  11      356.83      244.11    249.56 o 
  -1  -7  11        5.35       64.63     90.33 o 
   0  -7  11      173.28      173.14     63.29 o 
   1  -7  11       19.27       -9.46     30.95 o 
   2  -7  11        0.92       47.26     34.19 o 
   3  -7  11       66.15       68.07     37.10 o 
   4  -7  11      423.29      433.41    101.24 o 
   5  -7  11        7.72       19.95     56.74 o 
  -3  -6  11       31.16       58.74     35.57 o 
  -2  -6  11        1.34       -8.64     26.29 o 
  -1  -6  11      566.26      467.42    204.59 o 
   0  -6  11      544.38      711.91    124.43 o 
   1  -6  11       84.44       69.12     36.37 o 
   2  -6  11       48.82       45.60     36.37 o 
   3  -6  11       20.98      134.90     51.34 o 
   4  -6  11        2.17       -5.07     34.52 o 
   5  -6  11      600.35      472.93     95.25 o 
   6  -6  11      228.29      121.93     59.25 o 
  -4  -5  11       16.68       -3.52     25.01 o 
  -3  -5  11       11.83       75.84     39.36 o 
  -2  -5  11       48.77       98.52     43.14 o 
  -1  -5  11       24.27       45.38     29.87 o 
   0  -5  11       85.95      109.23     46.07 o 
   1  -5  11     1420.98     1213.24    144.43 o 
   2  -5  11       47.04        0.51     20.08 o 
   3  -5  11        9.43       15.19     19.42 o 
   4  -5  11      175.21      213.41     62.71 o 
   5  -5  11      176.24      221.60     49.55 o 
   6  -5  11      179.21      187.84     50.86 o 
  -5  -4  11      126.56       40.45     40.74 o 
  -4  -4  11       85.91       60.58     48.54 o 
  -3  -4  11      460.13      373.99     98.92 o 
  -2  -4  11       92.49      109.92     65.33 o 
  -1  -4  11       45.71       59.51     44.17 o 
   0  -4  11      499.74      549.54     86.36 o 
   1  -4  11      317.43      260.92     59.25 o 
   2  -4  11      819.42      926.95     95.83 o 
   3  -4  11      490.87      465.03     59.78 o 
   4  -4  11       90.63       96.60     26.36 o 
   5  -4  11      165.85      109.65     47.35 o 
   6  -4  11      589.10      494.46     86.26 o 
   7  -4  11        0.16      -38.88     49.99 o 
  -5  -3  11       82.60       11.27     29.90 o 
  -4  -3  11      574.05      368.76     79.24 o 
  -3  -3  11        4.95      -12.82     26.58 o 
  -2  -3  11      896.36      918.44    130.75 o 
  -1  -3  11        3.07       20.33     26.86 o 
   0  -3  11       81.99       95.52     23.23 o 
   1  -3  11      863.10      919.83     87.85 o 
   2  -3  11     1540.21     1644.42    139.33 o 
   3  -3  11      104.10      108.75     28.85 o 
   4  -3  11      584.47      756.43     82.19 o 
   5  -3  11      220.72      275.80     50.37 o 
   6  -3  11        0.04       89.40     42.12 o 
   7  -3  11      821.48      819.50    148.87 o 
  -5  -2  11       93.54       68.04     93.50 o 
  -4  -2  11       33.80        7.82     20.97 o 
  -3  -2  11     1233.79     1291.72    164.64 o 
  -2  -2  11      332.76      215.26     78.50 o 
  -1  -2  11      891.90      983.96     91.14 o 
   0  -2  11      155.32      141.35     30.27 o 
   1  -2  11      554.38      548.90     55.52 o 
   2  -2  11      587.46      608.63     67.46 o 
   3  -2  11     2261.47     2475.17    196.97 o 
   4  -2  11       98.63      115.54     26.21 o 
   5  -2  11      222.30      239.22     43.30 o 
   6  -2  11       98.61       80.81     42.72 o 
   7  -2  11      146.39       82.67     37.39 o 
  -6  -1  11        1.17       -6.88     51.05 o 
  -5  -1  11       17.97       50.89     40.36 o 
  -4  -1  11      341.19      314.21     52.79 o 
  -3  -1  11      158.32      102.16     24.51 o 
  -2  -1  11      521.22      607.21     62.01 o 
  -1  -1  11      325.34      299.63     36.08 o 
   0  -1  11      281.04      250.59     31.40 o 
   1  -1  11       11.01       14.15     25.40 o 
   2  -1  11     1232.49     1310.39    112.23 o 
   3  -1  11        2.32       -7.54     10.13 o 
   4  -1  11      928.67      973.65    129.22 o 
   5  -1  11      562.32      596.35     86.42 o 
   6  -1  11       93.46       28.75     29.86 o 
   7  -1  11       16.57        4.99     29.23 o 
   8  -1  11      714.52      607.03    168.49 o 
  -6   0  11      275.31      195.20    102.36 o 
  -5   0  11       67.03       28.12     21.20 o 
  -4   0  11       62.48      108.95     29.05 o 
  -3   0  11      110.89      104.78     40.27 o 
  -2   0  11      614.91      674.96     86.35 o 
  -1   0  11       39.74       31.46     16.73 o 
   0   0  11     1010.84      901.20    168.25 o 
   1   0  11      196.12      166.66     27.45 o 
   2   0  11      309.50      349.82     52.08 o 
   3   0  11     1272.04     1328.43    195.99 o 
   4   0  11     1271.04     1611.38    199.43 o 
   5   0  11       18.57       37.27     27.89 o 
   6   0  11      583.10      652.44    102.62 o 
   7   0  11       10.14       38.75     29.97 o 
   8   0  11        6.59       26.71     47.35 o 
  -6   1  11      290.53      257.79     68.00 o 
  -5   1  11       69.95       82.48     31.12 o 
  -4   1  11      138.91       93.32     30.00 o 
  -3   1  11      374.32      303.91     99.87 o 
  -2   1  11       86.99      103.45     62.95 o 
  -1   1  11     1045.23     1014.25    104.35 o 
   0   1  11      519.17      510.73     68.10 o 
   1   1  11      777.15      761.38     99.36 o 
   2   1  11      116.81      119.87     33.80 o 
   3   1  11      461.56      546.94     80.37 o 
   4   1  11       57.25       50.27     30.29 o 
   5   1  11     1871.96     1850.29    211.12 o 
   6   1  11       99.93       83.30     30.30 o 
   7   1  11      140.86      132.93     39.97 o 
   8   1  11       18.93       37.17     45.76 o 
  -6   2  11       92.65      183.59     79.61 o 
  -5   2  11      582.25      539.85    128.41 o 
  -4   2  11       62.56       43.36     23.43 o 
  -3   2  11      114.13       79.44     24.70 o 
  -2   2  11      134.19      127.34     58.70 o 
  -1   2  11      169.80      139.26     26.36 o 
   0   2  11      741.35      547.18    143.49 o 
   1   2  11     1480.76     1579.51    179.25 o 
   2   2  11        0.22       16.88     16.22 o 
   3   2  11       43.38       -8.41     19.24 o 
   4   2  11      415.39      387.33     67.46 o 
   5   2  11      338.83      329.82     71.19 o 
   6   2  11      681.05      715.68    116.36 o 
   7   2  11      613.88      646.80    102.69 o 
   8   2  11        0.13       -9.35     26.17 o 
  -6   3  11      139.09      187.63     54.56 o 
  -5   3  11        4.73       43.64     35.44 o 
  -4   3  11      319.72      333.88     50.50 o 
  -3   3  11      425.91      521.67     65.48 o 
  -2   3  11        6.06        2.94     10.00 o 
  -1   3  11       34.18       34.88     26.56 o 
   0   3  11     1308.92     1393.93    145.10 o 
   1   3  11      227.52      322.77     54.29 o 
   2   3  11      806.81      951.28    147.59 o 
   3   3  11      328.94      371.04     61.40 o 
   4   3  11      262.94      269.83     53.96 o 
   5   3  11      238.25      241.72     53.06 o 
   6   3  11      450.48      508.13     93.42 o 
   7   3  11       96.22       85.32     46.89 o 
   8   3  11      475.19      521.63     89.80 o 
  -6   4  11        0.12       72.54     45.93 o 
  -5   4  11      378.86      347.76    141.90 o 
  -4   4  11      759.26      755.34     75.17 o 
  -3   4  11        3.12        2.79     12.06 o 
  -2   4  11      475.78      404.02     42.40 o 
  -1   4  11       41.44       19.09     32.93 o 
   0   4  11        2.84       50.90     33.86 o 
   1   4  11     1099.25     1251.03    132.50 o 
   2   4  11      873.27      867.88    105.89 o 
   3   4  11      800.73      792.61    159.89 o 
   4   4  11      354.08      416.80     78.81 o 
   5   4  11      164.94      153.26     50.42 o 
   6   4  11        4.26      -18.58     30.25 o 
   7   4  11      580.68      691.17    124.30 o 
   8   4  11       73.09       13.72     29.23 o 
  -6   5  11       56.52       73.53     72.47 o 
  -5   5  11       91.06      144.48     45.43 o 
  -4   5  11      483.46      533.75     78.18 o 
  -3   5  11     1228.05     1186.16    103.42 o 
  -2   5  11      334.92    20323.69   2579.41 o 
  -1   5  11      157.01      173.91     36.35 o 
   0   5  11      349.18      385.66     53.69 o 
   1   5  11      376.45      278.66     77.90 o 
   2   5  11      260.34      266.03     48.90 o 
   3   5  11     1257.46      934.18    302.85 o 
   4   5  11        0.37       16.79     22.29 o 
   5   5  11      206.41      157.36     41.15 o 
   6   5  11       71.74      121.18     41.26 o 
   7   5  11      207.34      254.53     73.27 o 
   8   5  11      429.18      354.00     94.69 o 
  -5   6  11        1.27      122.73     65.60 o 
  -4   6  11      991.44     1079.16    234.61 o 
  -3   6  11       91.05      106.98     41.03 o 
  -2   6  11      747.80      723.10     96.87 o 
  -1   6  11      561.42      582.55     74.67 o 
   0   6  11      122.05       74.26     23.28 o 
   1   6  11        1.12      -10.50     13.33 o 
   2   6  11      963.15      900.51    104.37 o 
   3   6  11      161.58      112.98     34.11 o 
   4   6  11     1183.28     1420.29    185.55 o 
   5   6  11      362.20      336.57     98.79 o 
   6   6  11      248.89      258.42     63.59 o 
   7   6  11      164.58      205.28     52.61 o 
   8   6  11      564.89      579.59    116.91 o 
  -5   7  11       38.16       18.25     42.32 o 
  -4   7  11        6.96       29.62     49.99 o 
  -3   7  11      648.62      658.03     87.67 o 
  -2   7  11      847.52      871.88    112.91 o 
  -1   7  11      475.05      455.29     61.05 o 
   0   7  11      512.58      410.35     67.60 o 
   1   7  11       81.65      118.86     33.17 o 
   2   7  11      110.39      163.36     34.68 o 
   3   7  11     1872.85     2029.59    217.53 o 
   4   7  11      737.13      800.42    124.48 o 
   5   7  11       87.57       83.00     53.43 o 
   6   7  11      130.41      149.29     45.56 o 
   7   7  11       53.54      109.97     65.73 o 
  -5   8  11       29.11       97.07     58.45 o 
  -4   8  11       37.72       19.84     35.71 o 
  -3   8  11      275.65      252.95     57.01 o 
  -2   8  11       13.65       28.39     41.79 o 
  -1   8  11     1461.30     1606.26    176.43 o 
   0   8  11       69.35       25.07     49.33 o 
   1   8  11      234.09      200.29     62.16 o 
   2   8  11        2.30       27.30     22.25 o 
   3   8  11      234.51      204.04     58.04 o 
   4   8  11      762.70      717.52     99.28 o 
   5   8  11     1793.84     1999.06    260.97 o 
   6   8  11        9.62       56.65     33.24 o 
   7   8  11       61.79       35.17     53.96 o 
  -4   9  11        0.34       71.94     46.02 o 
  -3   9  11       93.36       69.09     42.85 o 
  -2   9  11       66.82      118.79     39.09 o 
  -1   9  11       99.58      139.08     46.81 o 
   0   9  11     1142.60      937.17    107.20 o 
   1   9  11      653.12      589.50     86.31 o 
   2   9  11       15.05       26.42     22.65 o 
   3   9  11       42.77       48.90     46.68 o 
   4   9  11     1054.69      887.78    132.25 o 
   5   9  11        0.14      -29.62     56.07 o 
   6   9  11      527.08      694.02    130.30 o 
  -3  10  11        0.83      -29.89     52.37 o 
  -2  10  11        6.56      -13.76     26.71 o 
  -1  10  11      138.77      131.21     42.86 o 
   0  10  11     1090.68      984.46    262.65 o 
   1  10  11       10.76        4.26     18.39 o 
   2  10  11      299.45      127.59     77.37 o 
   3  10  11       25.98       -2.41     16.97 o 
   4  10  11       13.73       20.21     28.20 o 
   5  10  11      336.29      312.64     86.07 o 
   6  10  11       97.96       89.72     85.17 o 
  -3  11  11      123.69      144.68     66.92 o 
  -2  11  11       95.04       89.81     40.47 o 
  -1  11  11        6.33       35.45     28.01 o 
   0  11  11       88.54      121.08     48.87 o 
   1  11  11      659.49      591.34     93.67 o 
   2  11  11      130.37       71.64     32.23 o 
   3  11  11      215.92      238.29     50.84 o 
   4  11  11       66.44       38.30     41.13 o 
   5  11  11       84.37       60.28     59.25 o 
  -1  12  11       38.33       40.73     32.92 o 
   0  12  11      273.41      270.83     70.00 o 
   1  12  11       81.30       80.68     31.11 o 
   2  12  11      148.02      111.76     38.12 o 
   3  12  11      325.21      195.86     55.36 o 
   4  12  11       76.21       41.13     54.09 o 
   0  -7  12        7.88       54.04     38.03 o 
   1  -7  12      210.20      230.18     60.27 o 
   2  -7  12       25.24      112.11    125.37 o 
   3  -7  12      352.02      321.26     92.77 o 
  -2  -6  12       23.64       21.32     35.18 o 
  -1  -6  12       69.77       50.57     48.54 o 
   0  -6  12       18.40       39.73     33.00 o 
   1  -6  12        5.09      -10.84     42.58 o 
   2  -6  12      422.05      401.12     73.28 o 
   3  -6  12      282.73      255.45     66.40 o 
   4  -6  12       15.60       97.60     59.51 o 
  -3  -5  12       86.02       87.85    115.59 o 
  -2  -5  12      411.83      335.33    188.99 o 
  -1  -5  12       56.05      110.30     45.25 o 
   0  -5  12       57.77       72.81     41.13 o 
   1  -5  12       27.96       -6.64     17.93 o 
   2  -5  12       39.30       26.21     31.14 o 
   3  -5  12      318.40      252.32     69.29 o 
   4  -5  12      435.37      456.83     82.79 o 
   5  -5  12        8.02       25.39     56.87 o 
  -3  -4  12      148.38      101.49     48.51 o 
  -2  -4  12        8.63      -30.15     61.63 o 
  -1  -4  12      521.02      581.04     96.22 o 
   0  -4  12      229.62      201.77     47.64 o 
   1  -4  12        0.37       11.25     17.84 o 
   2  -4  12      115.59      109.42     37.28 o 
   3  -4  12      664.37      656.80     96.21 o 
   4  -4  12       50.73       77.37     44.15 o 
   5  -4  12      440.10      365.68     83.34 o 
   6  -4  12        5.79       20.55     44.97 o 
  -4  -3  12       19.92       12.43     35.44 o 
  -3  -3  12       40.77       11.37     35.44 o 
  -2  -3  12      421.03      440.38     85.35 o 
  -1  -3  12      556.19      431.81    290.29 o 
   0  -3  12      133.33       98.49     30.54 o 
   1  -3  12      409.75      358.10     51.82 o 
   2  -3  12       10.71       12.96     18.49 o 
   3  -3  12       43.11       14.15     19.78 o 
   4  -3  12      645.77      548.62    356.55 o 
   5  -3  12      128.33       97.02     43.73 o 
   6  -3  12      308.26      338.28     79.59 o 
  -4  -2  12      163.04      128.96     51.32 o 
  -3  -2  12       16.13       24.88     27.30 o 
  -2  -2  12      153.15      159.24     47.85 o 
  -1  -2  12      448.52      398.39     50.20 o 
   0  -2  12     1576.85     1560.61    132.51 o 
   1  -2  12       50.43       73.89     23.74 o 
   2  -2  12      383.77      414.01     46.99 o 
   3  -2  12       43.92       74.60     35.14 o 
   4  -2  12        5.78       14.81     31.48 o 
   5  -2  12      200.76      242.82     58.26 o 
   6  -2  12     1211.40     1276.69    176.24 o 
   7  -2  12        3.33       79.93     80.01 o 
  -5  -1  12      247.70      181.98    112.41 o 
  -4  -1  12      117.63       -1.76     22.91 o 
  -3  -1  12       32.72       58.15     63.48 o 
  -2  -1  12       13.72       34.68     45.71 o 
  -1  -1  12      267.03      226.42     83.41 o 
   0  -1  12        5.17       21.73     14.37 o 
   1  -1  12     1232.38     1206.91    109.23 o 
   2  -1  12      618.26      775.84    104.06 o 
   3  -1  12       79.63       67.36     33.02 o 
   4  -1  12        0.15      -22.25     23.36 o 
   5  -1  12      701.82      870.24    136.85 o 
   6  -1  12      110.03      121.25     54.68 o 
   7  -1  12      933.95      998.97    277.06 o 
  -5   0  12      134.04      104.74     62.69 o 
  -4   0  12       38.97       88.24     39.05 o 
  -3   0  12      536.21      561.49     86.33 o 
  -2   0  12       50.86       58.92     50.51 o 
  -1   0  12        6.31        4.04     15.08 o 
   0   0  12      315.37      329.46     44.05 o 
   1   0  12      963.54     1023.38    134.40 o 
   2   0  12      109.59       74.92     27.28 o 
   3   0  12     1368.72     1395.68    177.37 o 
   4   0  12        0.33       34.34     24.96 o 
   5   0  12        2.60       -2.91     26.71 o 
   6   0  12     1664.41     2135.27    270.67 o 
   7   0  12      721.06      758.42    145.42 o 
  -5   1  12        1.20       -1.06     24.60 o 
  -4   1  12      417.46      355.53     61.15 o 
  -3   1  12       44.81       32.25     31.98 o 
  -2   1  12      365.98      260.83     60.65 o 
  -1   1  12      114.04       93.14     27.64 o 
   0   1  12       98.14      109.21     34.49 o 
   1   1  12       86.15       91.35     32.15 o 
   2   1  12     1375.51     1495.48    221.65 o 
   3   1  12      346.08      467.46     78.95 o 
   4   1  12      662.92      696.65    100.35 o 
   5   1  12       16.16       13.31     25.26 o 
   6   1  12       74.08       62.70     33.58 o 
   7   1  12      494.13      513.49     98.00 o 
  -5   2  12        5.28        2.23     22.88 o 
  -4   2  12       50.93       42.98     22.54 o 
  -3   2  12      288.67      166.88     86.23 o 
  -2   2  12      692.57      687.47     77.72 o 
  -1   2  12        0.23        8.82     19.07 o 
   0   2  12       63.61       76.73     36.16 o 
   1   2  12      450.27      385.99    128.68 o 
   2   2  12      158.40      166.17     51.45 o 
   3   2  12     1210.55     1080.82    206.97 o 
   4   2  12      958.60     1101.97    151.63 o 
   5   2  12        3.61      -14.83     22.24 o 
   6   2  12        1.31       25.46     39.94 o 
   7   2  12      203.38      202.83     60.13 o 
  -5   3  12       11.63      114.79     62.69 o 
  -4   3  12        7.67        6.08     36.24 o 
  -3   3  12      470.45      454.13    100.25 o 
  -2   3  12        4.07        0.99     16.66 o 
  -1   3  12     1600.82     1571.42    198.64 o 
   0   3  12       37.99       52.10     34.88 o 
   1   3  12      124.01      150.11     33.49 o 
   2   3  12      447.91      479.70    120.48 o 
   3   3  12      356.26      335.32     64.19 o 
   4   3  12      656.00      688.37    108.45 o 
   5   3  12      543.41      624.71     95.83 o 
   6   3  12       12.08       19.85     28.50 o 
   7   3  12       22.97        5.00     21.35 o 
  -5   4  12      138.51      179.07     77.50 o 
  -4   4  12        0.81       -0.15     41.79 o 
  -3   4  12        0.20       61.19     33.45 o 
  -2   4  12      763.92     1042.31    138.03 o 
  -1   4  12      362.36      291.97     53.09 o 
   0   4  12      579.98      445.95     89.67 o 
   1   4  12      100.53      103.65     27.24 o 
   2   4  12      207.97      194.14     57.13 o 
   3   4  12      129.89      150.51     41.17 o 
   4   4  12      355.55      395.97     76.46 o 
   5   4  12       71.09       46.34     33.73 o 
   6   4  12      241.66      259.35     65.18 o 
   7   4  12       13.32       13.86     48.54 o 
  -5   5  12       74.05        0.79     31.21 o 
  -4   5  12       65.16      159.49     88.61 o 
  -3   5  12        4.04       38.31     34.56 o 
  -2   5  12      149.19       90.36     30.86 o 
  -1   5  12      428.03      498.70     74.79 o 
   0   5  12     1116.35     1023.51    121.73 o 
   1   5  12        2.53       41.96     45.89 o 
   2   5  12      889.75      992.30    121.06 o 
   3   5  12       50.52       83.88     29.48 o 
   4   5  12       26.74        3.44     23.01 o 
   5   5  12      473.86      607.45    103.18 o 
   6   5  12      809.50      741.50    273.10 o 
   7   5  12       70.59       65.16     47.06 o 
  -5   6  12      556.33      564.18    154.20 o 
  -4   6  12      359.99      373.21    135.95 o 
  -3   6  12      116.26      139.93     49.99 o 
  -2   6  12        0.76       18.66     28.71 o 
  -1   6  12      354.38      370.40     90.46 o 
   0   6  12       42.41      104.24     33.81 o 
   1   6  12     1084.95     1179.14    193.88 o 
   2   6  12      279.39      272.79     50.00 o 
   3   6  12      479.76      490.69     75.94 o 
   4   6  12      120.81      134.76     49.46 o 
   5   6  12      784.33      913.12    138.42 o 
   6   6  12       52.53       71.31     37.50 o 
   7   6  12      615.38      549.53    130.93 o 
  -4   7  12      267.47      248.37    105.80 o 
  -3   7  12      323.09      357.20     72.74 o 
  -2   7  12       10.89      -15.50     23.16 o 
  -1   7  12        0.31      -18.59     21.22 o 
   0   7  12      439.28      421.23     67.08 o 
   1   7  12      343.69      269.38     49.46 o 
   2   7  12       75.47       63.71     28.43 o 
   3   7  12     1022.80     1132.87    150.09 o 
   4   7  12        0.84       11.90     23.01 o 
   5   7  12        7.92      119.29     84.90 o 
   6   7  12      688.97      787.06    158.57 o 
   7   7  12      143.33      183.99     62.58 o 
  -4   8  12      432.99      428.76    115.59 o 
  -3   8  12       55.90       83.61     57.93 o 
  -2   8  12      164.89      192.71     46.40 o 
  -1   8  12      221.65      149.29     51.32 o 
   0   8  12      217.90      168.95     42.57 o 
   1   8  12      551.35      456.03     68.39 o 
   2   8  12     1727.07     1620.77    184.65 o 
   3   8  12      203.57      157.48     61.89 o 
   4   8  12      546.70      446.50    152.88 o 
   5   8  12       27.96       -0.70     20.76 o 
   6   8  12      301.23      295.75     71.47 o 
  -3   9  12      418.59      399.13    131.19 o 
  -2   9  12      346.91      366.03     84.67 o 
  -1   9  12       59.95       51.69     33.19 o 
   0   9  12       11.62       32.70     25.37 o 
   1   9  12      865.54      960.90    121.06 o 
   2   9  12       80.43      130.81     35.06 o 
   3   9  12     1563.70     1544.33    211.47 o 
   4   9  12      141.41      162.49     52.50 o 
   5   9  12       23.31        5.46     27.77 o 
   6   9  12       46.01      130.93     62.73 o 
  -2  10  12       72.74       63.28     37.03 o 
  -1  10  12      469.05      503.48     88.19 o 
   0  10  12       51.59       77.83     35.17 o 
   1  10  12      130.51      112.45     34.57 o 
   2  10  12      363.76      411.49     85.42 o 
   3  10  12      137.25       70.04     67.18 o 
   4  10  12      264.35      161.35     95.75 o 
   5  10  12       23.26      -15.74     29.03 o 
  -1  11  12       16.86        1.76     22.07 o 
   0  11  12      265.45      257.60     94.69 o 
   1  11  12       52.96       40.20     32.20 o 
   2  11  12       46.79       78.03     35.05 o 
   3  11  12       28.57       59.43     29.41 o 
   4  11  12      542.95      304.80    174.44 o 
   1  12  12      105.17      109.77     59.51 o 
   1  -6  13       90.98      118.76     57.93 o 
   2  -6  13      110.18      154.47     72.74 o 
  -1  -5  13        0.03       70.26     52.17 o 
   0  -5  13      148.00      125.38     51.81 o 
   1  -5  13      323.61      194.14     98.66 o 
   2  -5  13        3.67       -1.06     26.45 o 
   3  -5  13       34.11      -22.75     38.62 o 
   4  -5  13       53.40      -21.95     43.64 o 
  -2  -4  13        0.23       -6.53     32.00 o 
  -1  -4  13       27.80       57.37     34.66 o 
   0  -4  13       67.98      122.65     41.58 o 
   1  -4  13        0.17       51.05     40.20 o 
   2  -4  13      599.42      653.85    148.65 o 
   3  -4  13      120.96       96.54     56.34 o 
   4  -4  13       12.16       31.48     56.07 o 
   5  -4  13        3.97       56.87     76.18 o 
  -3  -3  13       25.66       39.72     42.28 o 
  -2  -3  13      529.35      532.31    106.49 o 
  -1  -3  13       15.23      -31.49     31.49 o 
   0  -3  13       43.14       75.28     86.49 o 
   1  -3  13      513.23      470.02    139.92 o 
   2  -3  13      109.72      115.85     52.90 o 
   3  -3  13      301.36      286.72     88.87 o 
   4  -3  13       54.80       44.58     36.88 o 
   5  -3  13      234.66      196.87     68.60 o 
  -3  -2  13      487.43      472.79    122.99 o 
  -2  -2  13        0.59        9.12     38.48 o 
  -1  -2  13      311.72      187.55     52.57 o 
   0  -2  13        1.88        7.67     41.53 o 
   1  -2  13        5.65       10.63     18.30 o 
   2  -2  13      399.92      408.68     70.67 o 
   3  -2  13      317.14      235.91     67.45 o 
   4  -2  13        2.45       13.08     29.60 o 
   5  -2  13       45.34       32.14     30.83 o 
   6  -2  13       19.08       73.27     89.14 o 
  -4  -1  13       43.55        2.38     32.27 o 
  -3  -1  13        9.13      -34.91     40.47 o 
  -2  -1  13      657.58      616.55    140.19 o 
  -1  -1  13      587.00      621.21     87.00 o 
   0  -1  13        6.33       25.08     58.32 o 
   1  -1  13        8.79       16.28     18.52 o 
   2  -1  13      240.80      274.01     61.91 o 
   3  -1  13       18.47       30.62     25.30 o 
   4  -1  13      743.06      858.00    152.99 o 
   5  -1  13      374.72      477.64    102.05 o 
   6  -1  13       21.50       32.30     32.70 o 
  -4   0  13       37.77       11.64     33.59 o 
  -3   0  13       67.65       50.52     45.76 o 
  -2   0  13      231.86      199.99     53.43 o 
  -1   0  13      111.24      114.82     39.60 o 
   0   0  13     1026.70     1054.45    143.48 o 
   1   0  13        9.17       45.41     27.76 o 
   2   0  13       52.29        2.25     44.17 o 
   3   0  13     1136.82     1299.47    175.17 o 
   4   0  13      593.08      701.47    111.66 o 
   5   0  13      565.10      671.88    178.67 o 
   6   0  13      608.68      543.70    114.41 o 
  -4   1  13       86.21      143.62     71.15 o 
  -3   1  13       13.10       -6.63     19.20 o 
  -2   1  13       75.35       70.79     31.10 o 
  -1   1  13      870.00      804.92    107.25 o 
   0   1  13       34.83       69.21     38.05 o 
   1   1  13      409.34      419.17     85.96 o 
   2   1  13       45.66       64.11     41.03 o 
   3   1  13        3.66       14.10     21.79 o 
   4   1  13     1106.06     1301.31    189.35 o 
   5   1  13      966.24     1155.65    200.62 o 
   6   1  13        0.09        5.35     25.50 o 
   7   1  13      148.97      159.98     70.57 o 
  -4   2  13        0.68      -27.77     57.93 o 
  -3   2  13       39.77       77.05     47.54 o 
  -2   2  13      131.16      153.60     95.88 o 
  -1   2  13       18.26       10.50     24.87 o 
   0   2  13      695.25      749.99    143.23 o 
   1   2  13      613.34      514.94     79.72 o 
   2   2  13        6.57      -16.13     33.33 o 
   3   2  13       33.54      111.75     40.01 o 
   4   2  13      165.55      201.50     52.44 o 
   5   2  13        5.23       12.47     37.03 o 
   6   2  13      684.29      748.29    124.55 o 
   7   2  13      111.35       71.13     41.88 o 
  -4   3  13      376.48      365.80    104.48 o 
  -3   3  13       69.48      105.75     43.18 o 
  -2   3  13      101.84      113.73     38.09 o 
  -1   3  13      311.72      359.94     74.85 o 
   0   3  13       86.00       96.74     38.71 o 
   1   3  13      518.46      479.75     92.18 o 
   2   3  13     1288.20     1367.71    172.50 o 
   3   3  13        8.67       16.40     30.68 o 
   4   3  13        0.50       28.79     26.08 o 
   5   3  13      385.71      474.57     93.00 o 
   6   3  13      316.02      343.08     83.69 o 
   7   3  13      216.36      209.64     62.02 o 
  -4   4  13       38.74       21.95     55.02 o 
  -3   4  13      105.28      228.49     87.29 o 
  -2   4  13      103.73      111.78     37.48 o 
  -1   4  13       53.65        8.89     21.19 o 
   0   4  13       64.02       82.25     29.73 o 
   1   4  13      459.14      541.16     78.98 o 
   2   4  13        0.82       80.48     32.11 o 
   3   4  13      331.84      465.26     85.11 o 
   4   4  13       12.09       47.28     44.83 o 
   5   4  13       44.65       61.96     41.39 o 
   6   4  13       76.48      135.63     54.65 o 
   7   4  13      432.72      449.72    106.70 o 
  -4   5  13      300.77      439.34    114.79 o 
  -3   5  13      375.80      498.98     83.77 o 
  -2   5  13        6.23       31.54     26.86 o 
  -1   5  13      419.06      398.54     64.53 o 
   0   5  13        8.31      -14.28     45.23 o 
   1   5  13       88.88      133.74     35.78 o 
   2   5  13      671.14      744.53    123.56 o 
   3   5  13      578.28      664.25    105.32 o 
   4   5  13       82.07       86.24     68.11 o 
   5   5  13      146.94      180.06     60.58 o 
   6   5  13      105.83      104.64     43.98 o 
  -3   6  13       62.05      134.98     47.11 o 
  -2   6  13      498.23      609.89    111.55 o 
  -1   6  13       86.20      119.43     63.22 o 
   0   6  13      240.06      253.96     54.71 o 
   1   6  13       18.78       62.36     31.74 o 
   2   6  13      460.74      448.12     71.34 o 
   3   6  13       35.53       31.41     26.84 o 
   4   6  13     1194.47     1195.38    173.17 o 
   5   6  13        7.03       31.50     41.00 o 
   6   6  13       74.44       96.44     45.59 o 
  -3   7  13      136.72      210.54    103.95 o 
  -2   7  13      180.77      196.16     50.22 o 
  -1   7  13      264.79      268.02     73.02 o 
   0   7  13      609.23      625.55    112.28 o 
   1   7  13        4.43        2.41     30.55 o 
   2   7  13        0.36      -14.42     21.06 o 
   3   7  13      357.35      354.37     80.67 o 
   4   7  13      142.69      170.15     48.50 o 
   5   7  13      534.54      553.36    110.86 o 
   6   7  13      219.91      192.74     68.80 o 
  -3   8  13       50.54      107.12     58.45 o 
  -2   8  13       76.60      129.90     45.49 o 
  -1   8  13     1337.47     1433.81    200.21 o 
   0   8  13        0.07       10.70     21.50 o 
   1   8  13      490.99      331.76     60.62 o 
   2   8  13        2.91       21.74     24.74 o 
   3   8  13      140.94      121.46     43.04 o 
   4   8  13      564.26      629.13    117.42 o 
   5   8  13      640.66      656.33    122.17 o 
  -2   9  13      171.29       98.52     46.06 o 
  -1   9  13       38.07       41.25     34.89 o 
   0   9  13     1525.86     1514.68    192.07 o 
   1   9  13      289.21      194.85     48.40 o 
   2   9  13      172.33      164.86     60.59 o 
   3   9  13       38.84       53.86     42.06 o 
   4   9  13      188.41      145.37     53.95 o 
   5   9  13      281.78      195.73    100.51 o 
  -1  10  13      221.25      256.24     65.63 o 
   0  10  13       19.86       48.93     32.70 o 
   1  10  13      329.78      269.36     61.94 o 
   2  10  13      260.66      230.17     61.01 o 
   3  10  13       11.76       20.72     33.17 o 
   1  -4  14      104.34      256.83    116.91 o 
   2  -4  14        3.03       36.24     43.64 o 
  -1  -3  14       16.37      -10.05     51.84 o 
   0  -3  14      417.93      461.82    158.44 o 
   1  -3  14       58.07       96.54     56.34 o 
   2  -3  14      203.93      296.24     92.05 o 
   3  -3  14        6.94       46.29     47.35 o 
  -2  -2  14        1.31       45.76     71.42 o 
  -1  -2  14      119.08      142.57     68.77 o 
   0  -2  14      176.76      228.00     81.47 o 
   1  -2  14        8.51       -5.03     30.42 o 
   2  -2  14       42.61      113.74     61.63 o 
   3  -2  14        0.28       35.44     60.31 o 
   4  -2  14       11.54      -42.58     67.18 o 
  -2  -1  14      103.82       60.57     73.00 o 
  -1  -1  14        3.14       33.33     43.91 o 
   0  -1  14        9.65       -3.17     29.36 o 
   1  -1  14      337.81      470.65     95.74 o 
   2  -1  14      344.44      289.47     62.71 o 
   3  -1  14       49.41        0.39     25.91 o 
   4  -1  14       21.64      205.82     74.64 o 
   5  -1  14       61.43       90.94     64.93 o 
  -2   0  14        2.02        1.32     29.62 o 
  -1   0  14        5.85       65.86     73.27 o 
   0   0  14      390.64      395.62     74.50 o 
   1   0  14      270.75      306.65     70.16 o 
   2   0  14      179.93      211.54     54.58 o 
   3   0  14      888.09     1075.70    157.78 o 
   4   0  14        1.80       24.14     28.42 o 
   5   0  14       12.70        6.69     31.26 o 
  -3   1  14        3.60      -24.86     45.23 o 
  -2   1  14      259.05      218.45     65.94 o 
  -1   1  14      175.67      185.42     60.04 o 
   0   1  14       31.90       69.29     33.04 o 
   1   1  14      196.08      153.13     59.65 o 
   2   1  14      852.98      999.16    150.39 o 
   3   1  14       30.24       92.27     64.54 o 
   4   1  14      545.84      533.06    103.95 o 
   5   1  14        1.34       16.53     42.44 o 
  -3   2  14      272.72      291.25     76.63 o 
  -2   2  14      488.93      548.86     95.01 o 
  -1   2  14       16.50      -23.27     31.82 o 
   0   2  14       56.67       63.33     36.98 o 
   1   2  14      142.17      163.98     61.46 o 
   2   2  14        5.69      -11.89     32.70 o 
   3   2  14     1105.75     1354.30    184.32 o 
   4   2  14      128.47       59.42     41.29 o 
   5   2  14       92.47       81.92     86.62 o 
   6   2  14       24.89       38.62     76.71 o 
  -3   3  14       83.20       30.03     55.81 o 
  -2   3  14      298.07      234.40     78.26 o 
  -1   3  14      747.77      820.40    128.84 o 
   1   3  14       37.68      113.44     53.54 o 
   2   3  14      318.33      295.45     72.83 o 
   3   3  14        1.48       49.01     35.13 o 
   4   3  14      344.64      465.43    105.95 o 
   5   3  14      425.66      381.53     86.79 o 
   6   3  14        1.12       68.07     50.91 o 
  -3   4  14       31.33       13.84     32.44 o 
  -2   4  14      204.77      249.00     60.73 o 
  -1   4  14        0.77        2.25     28.17 o 
   0   4  14      507.11      544.24     93.17 o 
   1   4  14       13.98        7.92     25.66 o 
   2   4  14       24.71       -7.11     22.78 o 
   3   4  14      179.85      237.76     62.89 o 
   4   4  14      381.46      399.17     85.65 o 
   5   4  14        2.57       18.70     33.21 o 
  -2   5  14       34.44       94.06     62.03 o 
  -1   5  14      303.88      295.92    116.91 o 
   0   5  14      249.85      237.31     62.98 o 
   1   5  14      211.01      262.08     58.52 o 
   2   5  14      185.52       88.41     40.38 o 
   3   5  14      119.35      134.24     50.57 o 
   4   5  14        7.04       -8.36     23.53 o 
   5   5  14      641.17      615.10    119.63 o 
  -2   6  14        0.56      -37.03     61.63 o 
  -1   6  14       75.25      117.39     41.27 o 
   0   6  14      300.21      361.70     87.48 o 
   1   6  14      466.99      549.13     96.53 o 
   2   6  14       79.50       64.05     31.56 o 
   3   6  14      165.83      143.65     94.43 o 
   4   6  14      190.94      142.86     48.55 o 
   5   6  14       37.43       20.86     32.44 o 
  -2   7  14       11.09        8.12     39.28 o 
  -1   7  14        9.38       16.40     46.02 o 
   0   7  14      167.54      176.97     52.83 o 
   1   7  14       22.79       50.06     46.29 o 
   2   7  14      155.89      200.28     54.36 o 
   3   7  14      321.96      272.47     67.10 o 
   4   7  14       55.32       14.56     28.06 o 
  -1   8  14      156.58       99.12     47.68 o 
   0   8  14       46.07       99.00     42.54 o 
   1   8  14      274.52      292.42    167.43 o 
   2   8  14      720.80      582.03    176.29 o 
   3   8  14       17.19       24.19     25.79 o 
   4   8  14      301.74      277.72     80.00 o 
   0   9  14       10.16        9.58     63.61 o 
   1   9  14      237.63      296.59     76.00 o 
   2   9  14       95.67      101.74     42.68 o 
   1  -1  15       50.17      124.58     71.68 o 
   2  -1  15        5.82      111.09     88.87 o 
   0   0  15      465.71      655.70    208.96 o 
   2   0  15       39.95       62.56     47.87 o 
   3   0  15       99.79       64.02     84.24 o 
  -1   1  15      263.74      334.33    121.93 o 
   0   1  15       61.73       93.67     49.55 o 
   1   1  15      659.95      556.74     99.72 o 
   2   1  15        0.44       -6.91     22.88 o 
   3   1  15        2.24       69.79     39.99 o 
   4   1  15      252.86      337.79     82.92 o 
  -1   2  15       49.73        0.49     24.63 o 
   0   2  15      676.26      702.43    129.21 o 
   1   2  15       98.05      104.00     45.10 o 
   2   2  15      118.93      118.57     59.24 o 
   3   2  15        0.28       10.48     33.99 o 
   4   2  15       24.44      103.32     60.31 o 
  -1   3  15        9.32      -12.11     29.10 o 
   0   3  15        2.45       -8.24     23.79 o 
   1   3  15      346.59      275.52     72.87 o 
   2   3  15      405.57      415.14     78.94 o 
   3   3  15        0.38       13.25     27.40 o 
   4   3  15       35.19      100.14     96.15 o 
  -1   4  15       26.50       68.23     58.72 o 
   0   4  15       52.01      144.26     75.65 o 
   1   4  15      230.99      240.82     80.60 o 
   2   4  15        2.01        0.02     35.58 o 
   3   4  15      645.53      750.11    125.92 o 
   4   4  15       34.29       69.34    135.82 o 
   0   5  15       15.57       -9.43     45.36 o 
   1   5  15       16.30      105.31     56.87 o 
   2   5  15      263.59      281.80     71.57 o 
   3   5  15      150.66      154.43     64.01 o 
   0   6  15      131.14       99.31     56.34 o 
   1   6  15       10.89       22.11     31.96 o 
   2   6  15       35.17       -7.60     26.37 o 
   3   6  15      231.74      230.91    106.99 o 
                                                 
